# Supplementary material for: Genome-wide characterization of ovate family protein gene family associated with number of seeds per silique in Brassica napus
Source: Front Plant Sci. 2022 Sep 14;13:962592. doi: 10.3389/fpls.2022.962592 (PMC9515500; doi:10.3389/fpls.2022.962592)
Supplement: Supplementary file 1 [file Table_1.XLSX]

## Sheet: Sheet1
Supplementary Table 1 - Information of BnOFP members
A. thaliana name	A. thaliana locus	B. napus locus	B. napus Name	Chromosome	Start	End	Amino acid	Isoelectric point	Molecular weight (kDa)
AtOFP1	AT5G01840	BnaAnng00090D	BnOFP1_1	Ann random	124430	125203	257	10.28	28719.9
AtOFP2	AT2G30400	BnaC04g14380D	BnOFP2_1	C04	11705930	11706865	311	9.7	35899.5
		BnaC04g41090D	BnOFP2_2	C04	41891335	41892288	317	9.82	36138
		BnaCnng39640D	BnOFP2_3	Cnn random	38212922	38215107	309	9.91	35562.6
		BnaA03g13930D	BnOFP2_4	A03	6383469	6384398	240	9.86	27767.8
		BnaA04g17530D	BnOFP2_5	A04	14238686	14239660	324	9.79	37095.2
		BnaA05g12010D	BnOFP2_6	A05	6817893	6818822	309	9.82	35549.2
AtOFP3	AT5G58360	BnaA10g11960D	BnOFP3_1	A10	9943415	9944443	286	9.91	32331.9
		BnaC02g10740D	BnOFP3_2	C02	6252787	6253532	198	10.88	22206.4
		BnaC02g10750D	BnOFP3_3	C02	6253586	6253738	50	4.84	5930.82
		BnaC09g33830D	BnOFP3_4	C09	37073082	37074122	290	10	32751.5
		BnaA02g07670D	BnOFP3_5	A02	3663573	3664237	202	9.66	22379.8
		BnaA02g07680D	BnOFP3_6	A02	3664347	3664499	50	4.84	5972.9
AtOFP4	AT1G06920	BnaA03g25310D	BnOFP4_1	A03	12228326	12228889	187	8.97	22262.3
		BnaA09g49620D	BnOFP4_2	A09	32978096	32979001	301	10.38	34420.5
		BnaC03g29760D	BnOFP4_3	C03	17895617	17896192	191	8.84	22608.7
		BnaC08g45060D	BnOFP4_4	C08	37926086	37926991	301	10.38	34407.5
		BnaCnng55350D	BnOFP4_5	Cnn random	55231412	55232317	301	10.37	34571.6
AtOFP5	AT4G18830	BnaA01g09660D	BnOFP5_1	A01	4749288	4750268	326	9.57	37932.1
		BnaA03g58430D	BnOFP5_2	A03 random	1677816	1680639	472	9.13	53605.5
		BnaC01g11320D	BnOFP5_3	C01	7027558	7028589	327	9.65	38214.5
		BnaC03g62880D	BnOFP5_4	C03	52187416	52188378	320	9.88	37241.8
		BnaC07g01400D	BnOFP5_5	C07	2069663	2070253	158	10.74	18406.3
		BnaC07g35500D	BnOFP5_6	C07	37907276	37908595	356	9.83	41510.2
AtOFP6	AT3G52525
AtOFP7	AT2G18500	BnaCnng76610D	BnOFP7_1	Cnn random	77741714	77742658	314	10.07	35772.5
		BnaCnng35180D	BnOFP7_2	Cnn random	33350536	33353499	289	9.28	33066.2
		BnaA06g25190D	BnOFP7_3	A06	17428523	17429434	303	10.05	34081.3
		BnaA07g01700D	BnOFP7_4	A07	1316218	1317165	315	9.97	35722.4
		BnaC03g48440D	BnOFP7_5	C03	33356659	33357597	312	9.69	35177.6
AtOFP8	AT5G19650	BnaC09g38050D	BnOFP8_1	C09	41080441	41081085	214	9.08	24601.7
		BnaA02g04380D	BnOFP8_2	A02	1959453	1960073	206	9.49	23732.9
		BnaA10g15510D	BnOFP8_3	A10	12027687	12028331	214	9.08	24587.6
		BnaC02g08900D	BnOFP8_4	C02	4957086	4957709	207	9.3	23810.9
AtOFP9	AT4G04030
AtOFP10	AT5G22240	BnaC02g09380D	BnOFP10_1	C02	5167760	5168236	158	9.13	17835.7
		BnaC05g37880D	BnOFP10_2	C05	36712234	36712680	148	8.92	16864.4
		BnaA02g05500D	BnOFP10_3	A02	2542473	2542961	162	8.99	18191.1
		BnaA10g14110D	BnOFP10_4	A10	11277783	11278049	88	5.18	10313.7
AtOFP11	AT4G14860	BnaC01g22720D	BnOFP11_1	C01	16267031	16267669	187	6.62	20903.5
		BnaA01g18900D	BnOFP11_2	A01	10357370	10358014	188	6.58	20962.5
AtOFP12	AT1G05420	BnaA09g50350D	BnOFP12_1	A09	33305376	33306071	231	5.03	25644.3
		BnaA10g03570D	BnOFP12_2	A10	1898158	1898868	236	5.73	26063
		BnaC05g03490D	BnOFP12_3	C05	1704242	1704952	216	5.93	23895.8
		BnaC08g44270D	BnOFP12_4	C08	37614625	37615308	227	5	25156.7
AtOFP13	AT5G04820	BnaC09g50810D	BnOFP13_1	C09	48486539	48487474	259	4.73	28138.3
		BnaA10g25490D	BnOFP13_2	A10	16400705	16401499	264	4.83	28549.9
		BnaAnng01110D	BnOFP13_3	Ann random	731258	735452	588	6.71	66023.9
		BnaC02g02540D	BnOFP13_4	C02	1116772	1118718	277	5.58	31115.9
AtOFP14	AT1G79960	BnaC05g11020D	BnOFP14_1	C05	6383323	6384219	298	8.17	34561.8
		BnaCnng33780D	BnOFP14_2	Cnn random	32001530	32002387	285	9.22	32604.8
		BnaA02g20060D	BnOFP14_3	A02	12397037	12397924	295	9.2	34166.3
		BnaA07g35860D	BnOFP14_4	A07	23983588	23984448	286	9.08	32758.9
AtOFP15	AT2G36050	BnaAnng07670D	BnOFP15_1	Ann random	7408355	7409152	265	4.54	29433.4
		BnaCnng51140D	BnOFP15_2	Cnn random	50646670	50647497	275	4.59	30795.9
		BnaA05g08210D	BnOFP15_3	A05	4525314	4526188	270	4.49	30018.1
AtOFP16	AT2G32100	BnaA05g35230D	BnOFP16_1	A05 random	667933	668941	237	5.44	26440.5
		BnaC04g12630D	BnOFP16_2	C04	9858103	9859110	236	5.4	26260.2
AtOFP17	AT2G30395	BnaC04g14390D	BnOFP17_1	C04	11708184	11710054	254	9.92	29131.7
		BnaCnng76830D	BnOFP17_2	Cnn random	77909499	77910177	196	9.55	22796.4
		BnaA04g17520D	BnOFP17_3	A04	14236018	14236695	196	9.73	22832.3
		BnaA05g12060D	BnOFP17_4	A05	6870249	6870955	204	9.72	23535.2
AtOFP18	AT3G52540	BnaA09g32960D	BnOFP18_1	A09	24376994	24377797	267	5.87	30571.9
		BnaA09g32970D	BnOFP18_2	A09	24381919	24382722	267	5.67	30605.8
		BnaC08g23770D	BnOFP18_3	C08	25964310	25965113	267	5.66	30629.8
AtOFP19	AT2G36026	BnaAnng07680D	BnOFP19_1	Ann random	7424916	7425476	186	9.46	20998.6
		BnaA05g08220D	BnOFP19_2	A05	4539239	4540068	186	9.11	20930.5
AtOFP20	AT1G06923	BnaA09g49610D	BnOFP20_1	A09	32973924	32974496	164	8.61	19189
		BnaCnng55360D	BnOFP20_2	Cnn random	55234814	55235449	186	9.15	21830.1
