# Supplementary material for: Genome-wide characterization of ovate family protein gene family associated with number of seeds per silique in Brassica napus
Source: Front Plant Sci. 2022 Sep 14;13:962592. doi: 10.3389/fpls.2022.962592 (PMC9515500; doi:10.3389/fpls.2022.962592)
Supplement: Supplementary file 2 [file Table_2.XLSX]

## Sheet: Sheet1
Supplementary Table 2 - Amino acid sequence of OFP proteins in Arabidopsis and B. napus
Locus Name	Name	Protein Sequence
BnaA02g05500D	BnOFP10_3	MPLKKKMKYTLKTILKPIFMPCGCGSTVPPPSHSHYTPGLPVSPTVLRSPCPKIDESVAMAKESSNPFEDYKMSMNQMIKERDIKTDDDLKELLRCFLDINPPPQHNLIVRAFVDVCSLLGPPHGRRGNSLGRLLRLYVNPVDDNDDNSHQTSSFKMRNGSP
BnaC03g62880D	BnOFP5_4	MMKWGRKKLVTSSSSLSRAHHVSWFSKLRGSSDLKPAKEKKHHDEAIQKMSTKSSLSSTKPGKDIHESSKRLQRVSEEKENVAKRSAGMESNEKFEEIMSSVKKKARDNQRETRGFLEVEAMDRDKGGTVIMTPRIHVNRDKKRRDQKLLLQKPKRSEQESEVKVQKPATRTCTRSYSREDFVKLKEIKLREVKLKADQQRKSMYLRRELGTKENSKVRVFSPRACRVKAIQDLKKAKLRAREHDGGGIEKESFAVVKCSSDPQKDFRDSMVEMIMENGIINHPEELKELLVCYLRLNTNEYHDMIINVFQQVHSDLHLH
BnaC03g29760D	BnOFP4_3	MKITNRAETETETETEKNKKRQNKQTQNQTRESRICRALCCSNKARLSISSSSSSSVELDRHSNFSDQHCSLSSLTHYMVQEKLEQMIRETQEATHQEKLREQMMRRRRRRSKSSISNTKFIVMMAMEKCSYDPRADFRESMVEMIVANKIREADELRSLLEYYLSMNPREYRSAILEIFYEVCADLFLCS
BnaCnng33780D	BnOFP14_2	MPNPLQKSLHGYLSKIKKETGKLQVSNSFSSSKKWVLAGCKHPKKLSFSFKHRRRPSKTRFNDDHVNQDPGHAATLSDIDRFLEENFKSLCIRDEKGEEDDKSKGKREQQSSSSDEDDTDDYSHRFERTWGPAVCDSPKLPRTERLSPPPGSSEGRASMYTTSEEGPSSRSKSSSLVLPEKCIAVLRYTEEPQEDFKRSMVSMMESKLGGSEVDWDLMEELLFCYLDLNNKKSHKFILSAFVDLIISLRDKEKNITRKGLVRSLSTRAARERLRKRMASSDAFRN
BnaC09g38050D	BnOFP8_1	MEKRMRLRVPRIVRSSLSSCRPRDLHDVVDTSAVASQTTSSDRFFLTEPKAKTPRLDRHKPKPNTFSAFPPNPFYEGSRSFRDSKKNIKTRRKQRSSQFGSDSLLASRFKSSGSWCWSCSEDEEEESDDRDTLFSSRSFSSESSKGESFAVVKKSEDPYEDFRTSMVEMIVERQIFAAAELQKLLQCFLSLNSLQHHSVIVQVFLEIYATLFSP
BnaCnng76610D	BnOFP7_1	MTKRFKLKITRILSFKSCRSKVPSDLPFDPVRSFPRPSPPPANPITTVPQRRRSTLRQHVFTTFGCGSSRRRSSAPLAVSRRNSPSLSPPQTPTFQWEREGIWHVVTQEDGGEYETPRRKIYDGDDRRRLVKKERYARRRGSTSSAEEYEEETERETLLPSSTNLSPESSSSGLPRVTRRRRNHPRKKNTSLVVEEKSESPSPPPSPARLSSFVQRLIPCTAASPVVMEGVAVVKRSEDPYEDFKGSMMEMVVEKNMFEVAELEQLLSCFLTLNAKRHHRAIVKAFSEVWVALFSGGNNSSRRSSVRLSDYDEC
BnaCnng76830D	BnOFP17_2	MRAKATLVNFRSKLSESCNRFVSLFRFRVKRPVFMRPLRRARHGNVKPRHRHHPKKPICPSSLLSCLCFLSKIKDQKISQTKPFSVKDDDFSKFTHSPLTPAAAKKLFTSPITTPVSASWTKKSLNSRDTFEDNAVEDACRSFENYLTHLTEEGKMDDLMDIEELLFCWKNLKSPVFIELVSRFYEELCRDLFSGE
BnaCnng35180D	BnOFP7_2	MIFLFPNNFHSYCSVLLMTCHDQPQRRRSSLRQHVFTTFGCGSSRRRSSALLDVSRRNSPSLSPPQTPTFQWESEGKWHVIAQVDEGEYETPRRKIYDGDDRRRLVKKERYARRRGSTSSAEEYEEETERETLLPSSTNLSPESSSSGLPRVTRRRRNHPRKKNTSLAVEEKSESPSPPPSPARLSSFVQRLIPCTAAAPVVMEGVAVVKRSEDPYEDFKGSMMEMIVEKNMFEVAELEQLLSCFLTLNAKRHHRAIVKAFSEVWVALFSGGNNSSRRSSVRLSDYDEC
BnaC08g45060D	BnOFP4_4	MRDYNFKFSAMIPSQWLHKLKNMTKPRKKYPLPSSCSLNTTKKTKASSESNKSLPHSSRTYFSSRSHTSLESKILRNSPRNSHHVIESKRKTVYKPSPPPSSSVSASFNKKKINFPPTQDSSSSASSNVIDMNSRDFKKRMFKEMKVFDSTEKACPASNRTKTSRKPHHLSVKVNNKEKEEACRIKKNVSNGRRSSSNSPRIKIKVSSPRVQVSARRSKSRSQSKQVLDSFAVMKSSLDPKKDFRESMVEMIEENNIRASQDLRELLACYLSLNPKEHHDLILKVFVQVWLEVINSKVASK
BnaC08g44270D	BnOFP12_4	MWKSFHHCFPSNLNNPSSSPSDAAASDDDPNRSSILLINNVNLLYNDSSPADRPISKHLVDAEPSSTTTFTASTSTVAYSSSASLDESDDYDFTPEHSPPPYLTSVLASRRFFFSSPGRSNLITDSPDLRPRFNYETATATTTTRLLIGGTAVKQYVQSPDPYNDFRRSMQEMLDAVTDAGDVRRYEFLHELLLSYLSLNAADTHKFIIRAFADILVSLLSDGHRTS
BnaC05g03490D	BnOFP12_3	MPRTMWKDFHLCFPTNFIKPSSDAAASSQEPNRPSILLINNFNQLYDDSTATGHRISKPIIEVIPPSSITTATTFTASTSTSTTDSPTLDLTAVLASRRFFFSSPGRSNSITDSPDLRPRFEYKTSTTTTAATTLLTGGAAVKQCVQSPDPYNDFRRSMQEMLDAVTDAGDARRYEFLHELLLSYLSLNAEDTHKFIIRAFADVLVSLLSDGHRTN
BnaCnng39640D	BnOFP2_3	MGNYKFKISDMIPNAWLHKLKDMTKQSKPKHKPSSCSSNTCNKKKPSSDSPLLHHSSTFRFSNSLVPNSPHRNSPRNSLYTKRMSKRKTLYKPSLKPITPPFASLGSTQSLFPALESSPEYFLFSFYGKEDGESVDPSNFKIDRKDKAFTKYKVKASHSTEKTCPASNLIKRPIRGHLSVKINKEKEYDECRAEKRYQNQVSSGRKSSSGINLRRVTSPRIQLSGTRRSTSRSESKQVVLESFAVVKRSVDPKKDFRESMVEMIEENNIRDSKDLEDLLACYLSLNPKEYHDLIIHVFEQIWRQFAKTK
BnaA03g58430D	BnOFP5_2	MMKWGKKKPISSSSSSPGLSRAHHVSWFSKLTGSSDLKLAKEKKKQDDDEASQKMSSKSSLSSTKRRNYTHESSKRLSAEKENAATRSANMESNEKFEEIMSSVRKKVRDFQRETMDGDKETVIMTPRIQVNRDRQQRCERRNQKLLEQKPKRPEQNTEVKVKKPARRTGTSNSRENLVAHQWQHLKETKLREVKLKADKQRKSMYLRRELGTKENCKVRVFSPRSSEKCRVKAIEDLKKAKLRAKEQEMENESFAVVKCSSDPQKDFRDSMIEMIMENGINRPEELKELLTSQVDMDEGEIPENANEHKQYQIQSFNCPGPLAETAGKSESCAGCPNQQACATGTAPTGPDPGGVGKSTFSAQLSFALDGMDHQQLRTEPGLCGTQPRCPVLSISFTH…
BnaA06g25190D	BnOFP7_3	MKRFKVKISRILSFKSCRSKDSSDLPFNPVPSLPRRPPPSADPSTTVTTVPHRRRSSFRQHVLTTFGCGSSRRRSSTPLDISRRNSTSVSPPQTPTFQWESEGKWHVIVQEDEGEPRPKIYDGDDRRRRSVKKERHARRRGSTSSADEETERESLLPSSTNLSPESSSSGLPRVTRLRRNPPTRKSESSSSPPLSPARLSSFVQRLIPCTAASAVAMEGVAVVKRSEDPYEDFKGSMMEMIVEKNMSEMAELEQLLSCFLTLNAKRHHRAIVRAFSEVWVALFSGGNDGSRRSSVQLSDYDEC
BnaA04g17530D	BnOFP2_5	MGKYKFKISDMISNPWFHKLKDMTKQSKPKSKPISSSSSSHTHNKKSPSYAPPRQSSTSHFSISLVAKSPHHNSPRNSLHRKRMSERKTLHKPSLKPITPLGFNNSKINGQDSSHCALPALEKSPQSFEYSFYEKEDDGFVDPSNFKVDTKNKAFTKYKTKESSSMEKACPASNLTKTPLKSHLSVKINKGKQEEDDEACRAEKKYKKQVSSGRNSSAGINLRRVNSPRIQLSGTRRSTSRSESRQLVLESYAVMKRSVDPKKDFRESMVEMIEENNIRASKDLEDLLACYLSLNAKEYHDFIIQVFEQIWRQLTKQCEKTHLM
BnaA04g17520D	BnOFP17_3	MRAKATLVNFRSKLSESCNRFVSLFRFRVKRPVFIRPLRRARHGNVKPRHQHHPKKPIHSSSLLSCLYFLSKNKDQKISQTKPFRVKDDDFSKFTHSPLTPAAAKKLFTSPITTPVSASWTKKSLNSRDTFEDNAVEDACRSFENYLTHLTEEGKMDDLMDIEELLFCWKNLKSPVFIELVSRFYGELCRDLFSGE
BnaA01g18900D	BnOFP11_2	MSTFLRKKLHLCFSSSGVVSPSIPSSPIVVPNHNPPSNHHHHHTPSIFINNFNSLYDHLSVSSPLHRNDKFTSVAAALTTPKSGDTGSNESYTVVSKLLSDGTAIMKQIDSPDPCRDFGRSMREMVEARDPTRDDVSDREYLNELLFCYLSLNPKHTHKFIVSAFADTLLWLLSPSSSPEYYSLSQSI
BnaA05g35230D	BnOFP16_1	MPKIMWKSLHLCFPSNLTKCYSSPCLPPLAAAAAEDDDPSRPSIVLINNFNLLYHNDHNNYHHRVVDLPSSSTATTFSSSATSSYESESQDISPELSAAFASRRFFFSSPGRSNAITDSPETRSRELSDNSDSATIKTPKKTKYDTSMNTTRLLSGGSAVKQHVYSPDPLTDFRRSMQEMIDAAIEAGDLSHPDEGYDYLNELLLSYLALNPTDMHKFIIRAFSDIMVSLLSEERRI
BnaA05g12060D	BnOFP17_4	MRVKATLINFKSKLSKSCNRFVSFFRFRVKRSLFIRPLRRARHGNVKPRHHHHHPKKPISSSSSSFLSCLCFLSTNKDSEMSQTKPRSSSFSVKDDDSLKFIHSPLTPAAAKKLFTSPITTPVYAKRTKKSLGTRDTFEDNAMEDACRSFENYLIQLIVEEGKMDDLMDIEELLSCWKNLKSPVFIELVSRFYGELCRDLFSGE
BnaA05g12010D	BnOFP2_6	MGNHKFKFSDMIPNAWFHKLKDMTKQSKPKNKPISYSSSNTCNKKKLSSDSLPHNSSASHFSNSLVANSPHHNSPRNSTHRKRMSKRKTLYKPSLKPNTPPFASAGFDKSKIIGQDSSHCPFPALERSPEYFVYSFYEEESDELVDHSNFKIKTNNKAFTEKACPARNSTKKQLRSHLSVKINKEKEDDERRAEKKYQNQVSSGRKSSAGINLRRVNSPRIQLSGTRRSTSRSENKQAVLESFAVMKSSVDPKKDFRESMVEMIEENNIRASKDLEDLLACYLSLNPKEYHDLIIQVFEQIWRQLTKTK
BnaA02g07670D	BnOFP3_5	MNQKMGTHKFRFSGIMPHSWLYKLKGISRSSRKRLPSSPKHLSSTDASSSRKLRETLLLSSSVHHPQSSSPPPIYKPSSRLKLSSSSLNSHVTLTTYRNHRSVLTSVNAIILDPPLSSHVSLTSSWSHRSKSTVGSSSKPVSSSPSDQNYGFSHEPESKSVDIKALNSVDSEDPSISDNSKTEETESWFFRDKDSGEFTEES
BnaA02g07680D	BnOFP3_6	MVEMIVENKMKEQTDLEDLLACYLSLNSSEYHDIIIKAFEKTWFHLTHLT
BnaA10g11960D	BnOFP3_1	MKEMNQKMGTHKFRFSDIMPPSWLYKLKGMSRSSRKHLPSSPKHLSTDASSSRNTLRLSSSPYHPQGSSSPPKSPFKRKLKRKTVYKPSSRLKLSSSSFNPHVPLTTSLSDSTVGSSSDPLSSSPSEQDYLESHSVDVKNNHSVKKHVSEDPLVSDNSSPVLAETMKKPHFEIKTQQKLKKPKAGSTGIRIRAHSPRIARKKTKGRTSPQPMKKETAESFAIVLTSVDPERDFRESMVEMIVENKMKEQKDLEDLLACYLSLNSSEYHDTIIKAFEKTWFHLTQSM
BnaCnng51140D	BnOFP15_2	MKIPFVNKNHSSFSCSSNSNSVSSSTNSTSWAWPSCHQNPKTISFRATITFTNPIHEQEDDEVDQPEIKESIESVIKGLRSSERLIFEIKGESNSILEEATTRRVQEEEEEKEEEAEEEEEGFLLLSLESSDPYSDFKRSMEEMVEAHSLHHDWRSLEQLLVQFLKVNAKTSHRYIFAAFVDLLLNLTLHTNEPISNNIAKDEMDGVSESRAAAGEASTSYCTSIGLGESPLSPLSFYTSCSSSSSSDETSSTSVRFLPLSSLLEMDEKTKDILV
BnaC02g09380D	BnOFP10_1	MPLKKKMKYTLKIIFMPCGCGSTVPPSSHSHYTPGLPVSPTVLRSPCPKIDESVAMAKESLNPFEDYKKSMNQMIKERDIKSDDDLKELLRCFLDINPPPQHKLIVRAFVDVCSLLQPPHGRRGNSLGRLLRLYVNPVDDNDDNSHQTSSFKMRNGSP
BnaC04g12630D	BnOFP16_2	MPKIMWKSLHLCFPSNLTKCYSSPCLPPSAAAAEDDDPSRPSIVLINNFNLLYHNDHNNYHHRVVDLPSSSTATTFSSSATSSHESESQDISPELSAAFASRRFFFSSPGRSNAITDSPETRSRELSDNSDSASIKTTKKTTYDTSVNTTRLLSGGSAVKQHVYSPDPLTDFRRSMQEMIDAAIEAGDLIHPDDGYDYLNELLLSYLALNPTDMHKFIIRAFSDIMVSLLSEERRI
BnaC03g48440D	BnOFP7_5	MKRFKLKISRILSFKSCRSKDSSDLPFNPVPSLPRRPPPSADPSTTVPKRCRSSFRQHVLTTFGCGSSRRRSSTPLDISRRNSTSVSPPQTPTFQWESEGKWRVIAQEDEGEYETPRRKIYDGDDRRRLVKKERYARRRGSTSSAEEETERESLLPSSTNLSPESSSSGLPRVTRLRRNPPTRKSESSLIAEEKSESSSSPALSPARLSSFVQRLIPCTATSAVAMEGVAVVKRSEDPYEDFKGSMMEMIVEKNMSEMAELEQLLSCFLTLNAKRHHRAIVRAFSEVWIALFSGGNDGSRRSSVQLSDYDEC
BnaA02g20060D	BnOFP14_3	MPNPVQQSVYGYLSKIKREAGKLQSSSSKSLSSSKKWVLSYKLHKKLSSLTNVRRPSKTSRFNDDHPQDPGQAATLSDIDRFLEENFKSLCIRDGGEEGEEDHRRRMSKKKEKRDQSSDDSSDTDEDDYYRHRFQRTWEPAVYDSPKLPDPRRRTGRLSPPPGSSEGTPSMYTTPEEERRSLRSHSSSLVLPENCIAVLRCTEEPQEDFRRSMVEMMESKLGGGEVDWDLMEELLFCYLDLNHKKSHKFILSAFVDLIISLRVKEKRVTRKSLEMSLSTRAARDRFSKRSYASRN
BnaCnng55350D	BnOFP4_5	MRDYNFKFSAMIPSQWLHKLKNMTKPRKKHPLPSSCYLNTTKKTKTSSESTKSLPHSSRTYFSSRSHTSLESKILRNSPRNSHHVIESKRKTVYKPSPPPSSSVSAGFNKKKISFPPNQDSSSSASSNVIDMNSRDFKKRMFKEMKVFDSTEKACPASNRTKTSRKPHHLSVKVNNKEKEEACRIQKNVSTGRRSSSNSPRIKIKVSSPRVQVSARRSKSRSQNKQVLESFALIKSSLDPKKDFRESMVEMIEENNIRASQDLRELLACYLSLNPREYHDLILKVFVQVWLEFKNSKVASK
BnaC05g11020D	BnOFP14_1	MPNPVQQSVHGYLSKIKREAGKLQLSSSKSLSSSKKWVLSYKLHKKLSSLMNVRRPSKACRVNDDDHHQDPGQAATLSDIDRFLEENFKSLCIRDGGEEGEEDHHRRMTKKKEKRDQSSDDSSDTDEDDYYRHRFERTWGQAVYDSPKLPDPRRRTERLSPPPGSSEGTPSMYTTPEEEEERRSLRSNSSSLVLPENCIAVLRCTEEPQEDFRRSMVEMMESKLGGGEVDWDLMEELLFCYLDLNHKKSHKFILSAFVDLIISLRDKEKRVTRKSLEMSLTTRAARERLSKRSYASRN
BnaC02g08900D	BnOFP8_4	MDKRMRLRVPSIVRSSLNSCRSRGLYDVVDTSAVASHTTSSERFFLTKAPRVDSHKPQPYAFPPNPFYEGSRSFRDIRKKIKTKRKQQRSSQFGSDPLLTSSFKSSGSWCWSCSEEEEESDDRDTLVSSRSFSSDYSKGESFAVVKKSHDPYKDFRKSMVEMIVERQIFAAVELQQLLQCFLSLNSLQHQSVIIQVFLEIYATLFST
BnaC01g22720D	BnOFP11_1	MSTFLRKKLHLCFSSSGVVSPSIPSSPIVVPNHNPPSHHHHHTPSIFINNFNSLYDHLSVSSPLHRNDKFTSVAAALTTPKSGEIGSNENYAVVSKLLSDGTAILKHIDSPDPCRDFGRSMREMVEARDPTRDDVSDREYLNELLFCYLSLNPKHTHKFIVSAFADTLLWLLSQSSSPEYYPLSQSI
BnaAnng07670D	BnOFP15_1	MKLPFLNKNNSSFSCSSNSNSVSSSTNTTSWPWPSCHQKPKTISFRATITFTNPIHDQDEDELDPPEGTESIESVIKGLRSSERLIFESKGESNSILEEATTKQEEEEEEEEEESFMLLSLESDDPYSDFKGSMEEMVEAHALHHDWKSLEKLLLQFLKVNAKTSHRYIFAAFVDLLSNLTLHTNEPININISKEEVERATAGEASTSCCNSVSLGESPLSPLSLFTSSSSSSSSSSDETSSTSVRFLPLSSLLEMDEKPKDILV
BnaAnng07680D	BnOFP19_1	MASKSKKKKMVPKTVSVVDIGCGNCKFPTLSSFFNRFSKKPRRYSSNYGHYHSSTTTTASSSAIPSTTHWFSDNTSSSSATPSHAAVAVEKDSDDPYLDFRQSMLQMILENEIYSKDDLRELLNCFLSLNEPYYHGIIIRAFSEIWEGVFSAAVKRRGAVQESPLVRHHGTSRASRGYHNLYHRSM
BnaC09g33830D	BnOFP3_4	MKEMNQKMGTHKFRFSDMMPPSWLYKLKGMSRSSRKHLPSSPKRLSTDASSSRNTLRLSSSPYHPQGSSSPPPKSPFKRKLKRKTVYKPSSRLKLSSSSSSFNPHVPLTTSLSDSTVGSSSDPLSPSPSDQDYLESHSVDVKNNHSVKKLVSEDPSVTYNSSPDLSETIKKPPLEIKRQQKLKKPKAGSTGIRIRANSPRIARKKTKGRTSPQPMMKKETAESFAIVLTSVDPEKDFRESMVEMIVENKMKEQKDLEDLLACYLSLNSSEYHDTIIKAFEKTWFHLTRSM
BnaA07g01700D	BnOFP7_4	MTKRFKLKITRILSFKSCRSKDPSDLPFDPVRSFPRPSPPPANPITTVTTVPQRRRSSLRQHVFTTFGCGSSRRRSSALLDVSRRNSPSLSPPQTPTFQWESEGKWHVIAQVDEGEYETPRRKIYDGDDRRRSVKKYARRRGSISSTEEYEEETGRESLLPSSTNLSPESSSSGLPRVTRRRRNHPRKKNTSLAVEEKSESPSPPPSPARLSSFVQRLIPCTAAAPVVMEGVAVVKRSEDPYEDFKGSMMEMIVEKNMFEVAELEQLLSCFLTLNAKRHHRAIVKAFSEVWVALFSGGNNSSRRSSVRLSDYDEC
BnaC02g02540D	BnOFP13_4	MGKTKLSSLFRVGAGRLLTAPLCSNAKTLSFRVENDMIKTVNSVFFDDILEAATPESWFTNSSDTASHSTESDQDLDAESLETVVRGVVRSERLFFDPGATSSIVEETNEKSKAAPIEEISVSVAMESEDPYGDFRRSMEEMVRSHGELAKDWRSLEEMLEWYLRVNERRSRDVIISAFVDLVSGLSDSVSDSARYSTAVSSLPSSPLCSLSSKADKTVFGGTKGIKLVHEATLYSFFVREETYDDLRPKKRFCMNRRRHSPKTRNSNLIYMQTNKP
BnaC09g50810D	BnOFP13_1	MGKKKMMKLSSLFRGVSGGLLAVPLCYNAKSLSFRVGDDMIKTVNSVFFDNDGGGGDVLEAETPESWFTNSSETASHSTESDQDLDAESLEMVVRGVVRSERLFFDPGVTSSILEKSKSECDSKSKAAAVISEDRDCSIYTPPIEDISVPVAMESDDPYGDFRRSMEEMVRSHGELSKDWRSLEAMLAWYLRMNGKRSHGVIVSAFVDLLSGLSDSGAGASSVSDSARYSTAVSSLPTSPLCSSSRGQTEIEEEERRSC
BnaA02g04380D	BnOFP8_2	MDKRMRLRVPSIVRSSLNSCRSRGLYDVVDTSAVASHTTSSERFFLTKAPRVDRHKPKPYAFPPNPFYEGSRSFRDIRKKIKTKRKQRSSQFGSDPLLTSSFKSSGSWCWSCSEEEEESDDRDTLVSSRSFSSDYSKGESFAVVKKSHDPYKDFRKSMVEMIVERQIFAAAELQQLLQCFLSLNSLQHHSVIIQVFLEIYATLFST
BnaA10g03570D	BnOFP12_2	MPRTMWKDFHLCFPTNLIKPSSEAATSSQEPNRPSILLINNFNHLYDDSTATGRRISKPIIEVIPPSSITTATTFTASTSTSTTGNSSSSSSLYESDNYGFAPEDSPPPDLTAVLATRRFFFSSPGRSNSITDSPDLRPRFEYKTSTTTTAATRLLTGGAAVKQCVQSPDPYNDFRRSMQEMLDAVTDAGDARRYEFLHELLLSYLSLNAEDTHKFIIRAFADVLVSLLSDGHRTN
BnaC04g41090D	BnOFP2_2	MGKYKFKISDMISNPWFHKLKDMTKQSKPKSKPISSSSSSHTHNKKNPSYAPPQQSSTSHFSISLVAKSPHHNSPRNSLHRKRMSERKTLYKPSLKPITPLGFNNSKINGQDSSHCAFPALEKSTESSVYSFYQEEDDGFVDPSNFKVDTKNKAFTKYKAKGSGSIEKACPASNLTKKPLKSHLSVKINKGKQEEDDEACREKKYKKQVSSGRNSSAGINLRRVNSPRIQLSGTRRSTSRSESRQLVLESYAVMKRSVDPKKDFRESMVEMIEENNIRASKDLEDLLACYLSLNAKEYHDLIIQVFEQIWRQLTKHM
BnaC05g37880D	BnOFP10_2	MSLKKKRKYTLKTIFKPICMACSCGSTVRPSSHSYYTPGPQVSPTVLRSPCPKIDKSVAMAKESINTFQDYKNSMNQMIDERDIETQDDLKELLRCFLDINPPPHHNLIARAFVDVCSHLRPPHDSRGKSLGRLLRLYVTPLDNNDDD
BnaC01g11320D	BnOFP5_3	MMRWGRKRPVSSSSSYGLSRAHPVSWFSKLSGSSDLKPAKEKKQDDEKSSKALQRVSVEKENAATRSANMESTEKFEEIMSSVVRKKVRDCHRETCGFLKVEAMDRDKGTVRVQVNRDKQRCERRDQRLLEQKPKRSEQDAEIKAKNPAGRTGTGSYSRKDSVILGHTESKPTHQWQKLKDINLREMKLKADQQRKSMYLRRELNRLGTKESNKVRVFSPRASEKCRVRAIEDLKKAKLRARKHEHELVKEGADREMENESFALVKCSSDPQRDFRDSMIEMIMENGINHPEELKELLVCYLRLNSDEYHDMIIKVFQQVHHDLNFH
BnaC08g23770D	BnOFP18_3	MGKKMKLPFLNKIISYSSSSSSSWPSPSCHQQNPKKIFFRAFFTVNKPKNVNKPEPPSRSFSSSSTTTNIMEKPREIECIENVIRGLKSSKRLIFERRGRSNSILEEVTKEEEEEDAPEEEDSIEGFMLLSVESNDPYLDFKKSMEKMVELHALHHDWRRLEKLLFLLLKVNVKTSHEYICAAFVDLLLNLAVETSKDIAQEPRPVHVEESPSSPLSFYTSYSSSYDTSSTSVRGLPDNLIGENRRDVVCCLSSLFEMEEKIIDNIY
BnaC07g35500D	BnOFP5_6	MMKWGKKKPVSSSSSSSPGLSRAHHVSWFSKLTGSSDLKLAKEKKKQDDDEASQKMSSKSSLGSTKRRNDTHESSKRFQRVSAEKENATTRSANMESNEKFEEIMSSVRKKVRDFQRETMDGDKETVIMTPRIQVNRDRQQRCERRDQKLLEQKPKRPEQNTEVKVKKPARRTGTSNSRETLVAHQWQHLKETKLREVKLKADKQRKSMYLRRELGTKENSKVRVFSPRSSEKCRVKAIEDLKKAKQRAKEQEMENESFAVVKCSSDPQKDFRDSMIEMIMENGINRPEELKELLVCYLRLNSDEYHDMIINVFQQVHNDLFIHATSRLLAYSLCSHLHNSIPSSTRGIQRDYIKS
BnaC04g14390D	BnOFP17_1	MEANFAIKTGILVLSNIHLAVYTHQTKQNKKRKEDHYTTATTTTSFKTMRVVKATLINFKSKLSKSCNRFVSLFRFRVKRSLFIRPLRRARHGNVKPRHHHHHPKKPISSSSSSSLLSCLCFLSTNKDQNMRQTKPRSSSFSVKDDDSLKLIHSPLTPAAAKKLFTSPITTPVYAKQTKKSLGTRETFEDNAVEDACRSFKNYLIQLIVEEGKMDDLMDIEELLSCWKNLKSPVFIELVSRFYGELCRDLFSGE
BnaC04g14380D	BnOFP2_1	MGNHKFKFSDMIPNAWFHKLKDMTNQSKPKNKPSYSSSNTCNKKKLSSDSFPHNSSASHFSNSLVANSPHHNLPRNSTHRKRMSKRKTFYKPSLKPNTPPFASAGFDKSKINGQDSSHYTFPALERSPKYFVYSFYKEEEDEFVDHSNFKIKANNKAFTEKACPARNSTKKPLKPHLSVKINKEKEEDEDDECITEKKYQKQVSSGRKSSSGINLRRVNSPRIQLSGTRRSTSRSENKQAVLESFAVMKSSVDPKKDFRESMVEMIEDNNIRASKDLEDLLACYLSLNPKEYHDLIIQVFEQIWRQLTKTK
BnaC02g10750D	BnOFP3_3	MAEMIVENKMKEQTDLEDLLACYLSLNSSEYHDIIIKAFEKTWFHLSHLT
BnaC02g10740D	BnOFP3_2	MNQKMGTHKFRFSAIMPHSWLYKLKGISRSSRKRLPYTSPPLMLLPQESSVKLFFFLHLFITLKPSSRLKLSSSSLNSHVTLTTYRNHRSSTVGSSSKPVSSSPSDQNYGFSREPESKSVDIKALNRVDSEDPSISDNSSPVLVETVNKKTCDTRTQQKLKKPKAGSSGIRIRANSPKIARRKTKGRTSYTSKRKGNS
BnaA05g08210D	BnOFP15_3	MKIPFVNKNHSSFSCSSNSVSSSTNSTSWAWPSCHQNPKTISFRATITFTNPIHEQEDDEVDPPEIKESIESVIEGLRSSERLIFEIKGESNSILEEATTKRVQEEIEEEAEEEEEGFMLLSLESNDPYSDFKRSMEEMVEAHSLHHDWRSLEQLLVQFLKVNAKTSHRYIFAAFVDLLLNLPPNANEPIRNNIANDDVDGISASCAAAGEASTSYCTSIGLGESPLSPLSFYTSCSSSSSSDETSSTSVRFLPLSSLLEMDEKTKDILV
BnaA05g08220D	BnOFP19_2	MAVKSKKKKMFLKAVSVVDIGCSNCKFPTLTSFFNRSSKKPRLYSSTYGHGHSSSTTTTVSSSSNIPSTTHWFSDNVSSSSAATPSAAVAVEKDSDDPYLDFRQSMLQMILENEIYSKDDLRELLNCFLSLNEPYHHSIIIRAFSEIWEGVFSAAVKRRGSVQESPLVRHHGPSRASRDYHNHHYY
BnaAnng00090D	BnOFP1_1	MGNYRFKLSELVPNAWFYKLRDMGKSRKKQHNSTVSLSPIKKHQPVPTPTPTTARSPRLPLRRSSSYYARPRKSVRNRATTVSSAPPKQVTEFRSDQLLIPEESSSHSPCSSCVSSKAATLTPPPELDLHPIITKPTTTVRKTAVSTSPAGVRLRLRSPRISTRKTASSGGAQITGTSATASSRRSRAVVKASVDPRRDFKESMEEMIAENKIRESKDLEELLACYLCLNSDEYHHIIINVFKQIWLDLNLSPHLSL
BnaAnng01110D	BnOFP13_3	MGKTKLSSLFRGGAGRLLTAPLCSNAKTLSFRVEDDMIKTVNSVLFDDILEAATPESWFTNSSETASHSTESDQDLDAESLETVVRGVVRSERLFFDPGATSSIVEETNEKSIEEISVSVAMESEDPYGDFRRSMEEMVRSHGELAKDWRSLESMLEWYLRMNERRSRDVIISAFVDLVSGLSDSVSDSGRYSTAVSSLPSSPLCSLSSKADKTDVFGGTQGIKLVHEATLYSFFVREETYDDLRPKKRFCMNRRRHSRKTKKRSSERKEIQLMAPSGEAQINFVPKSEWKDQPDATILTIDLPGFTREQVKVTFVHASKMLRVTGERPLGYRKWSCFNEMFTVPRNCLVDKIHGSFSFNTLTITMPKETITKMPNLPETPKTVAERVEKLEEKRLLEV…
BnaA09g50350D	BnOFP12_1	MPRIMWKGFHHCFPSNLNNPSSSPSDAAVSDDDPNRPSILLINNFNLLYSDSSPTDRPISKRLIDAEPSSTTTFTASTSTAAYSSSASFDESDDYDFTPEHSPPPDLTSVLASRRFFVSSPGRSNLITDSPDLRPRFNYETATATTTTRLLTGGTAVKQYVQSPDPYNDFRRSMQEMLDAVTDAGDVRRYEFLHELLLSYLSLNAADTHKFIIRAFADILVSLLSDGHRTS
BnaA09g49620D	BnOFP4_2	MRNYKFRFSAMIPSEWLHKLKNMTKPRKKYPLPSSCSLNTTKKTKASSESNKSLPHSSRTYFSSRSHTSLESKILHNSPRNSLHVIESKRKTIYKPSPPPSSSVSASFNKKKINFPPTQDSSSSASSNVIDMNSRDFKKRMFKEMKVFDSTEKACPASNRTKTSRKPHHLSVKVNNKEKEEACRIKKNVSNGRRSSSNSPRIKIKVSSPRVQVSARRSKSRSQSKQVLDSFAVMKSSLDPKKDFRESMVEMIEENNIRASQDLRELLACYLSLNPKEHHDLILKVFVQVWLEVINSKVASK
BnaA09g32960D	BnOFP18_1	MGKKMKLPFLNKIISYSSSSSSSWPSPSCHQQSPKKIFFRAFFTVNKPKNVNKPEPPSRSFSSSSTTTNIMEKPREIECIENVIRGLKSSKRLIFERRGRSNSILEEVTKEEEEEDAPEEEDSIEGFMLLSLKSNDPYLDFKKSMEKMVELHALHHDWRRLEKLLFLLLKVNVKTSHEYICAAFVDLLLNLAVETSKDIAQEPRPVLVEESPSSPLSFYTSYSSSDDTSSTSVRGLPENLIGEKRRDVVCCLSSLFEMEEKIIDNIY
BnaA09g32970D	BnOFP18_2	MGKKMKLPFLNKIISYSSSSSSSWPSPSCHQQNPKKIFFRAFFTVNKPKNVNKPEPPSRSFSSSSTTTNIMEKPREIECIENVIRGLKSSKRLIFERRGRSNSILEEVTKEEEEEDAPEEEDSIEGFMLLSVESNDPYLDFKKSMEKMVELHALHHDWRRLEKLLFLLLKVNVKTSHEYICAAFVDLLLNLAVEPSKDIAQEPRPVHVEESPSSPLSFYTSYSSSDDTSSTSVRGLPENLIGEKRRDVVCCLSSLFEMEEKIIDNIY
BnaA01g09660D	BnOFP5_1	MMRWGRKRPVSSSSSYGLSRAHPVSWFSKLSGSSDLKPAKEKKQDDEKSSKTLQRVSVEKENAATRSANMESTDKFEEIMSSVRKKVRDCQRETCGFLKVEAMDRDKGTVRIQVNREKQRCERRDQRLLEQKPKRSEQDAEIKAKNPARRIGTGSYSRNDSVILGHTESKPAHQWQKPKDIKLRETKLKADQQRKSLYLRRELNRLGTKESNKVRVFSPRASEKCRVKAIEDLKKAKLRAREQEHELVKEEADGGMENESFALVKCSSDPQRDFRDSMIEMIMENGINHPEDLKGLLVCYLRLNSDEYHDMIINVFQQVHHDLNFH
BnaA10g25490D	BnOFP13_2	MGKKKMMKLSSLFRGVSGGLLAVPLCYNAKTLSFRVGDDMIKTVNSVFFDNNGGGGGDVLEAERPESWFTNSSETASHSTESDQDLDAESLEMVVRGVVRSERLFFDPGVTCSILEKSKSECDSKSKAAAAVISEDRDCSSIYTPPIEDISVPVAMESDDPYGDFRRSMEEMVRSHGELAKDWRSLEAMLAWYLRMNGKRSHGVIVSAFVDLLSGLSDSGAGAGASSVSDSARYSTAVSSLPTSPLCSSSRGQTEIEEEERRSC
BnaC07g01400D	BnOFP5_5	MRKLSKSIYTPEKMVNSNFFYSFFYSQARTGRVDPHGNQIPKSDAKNSAKEIREGRIVQREKKTARRILQETIKYRRFSGSCSHRNKNGSSADKMKIKLREVKLKADQPNKSPCLRREQNRLGTKENSKVRVFSPRASAKCRVTAIEDLKKTKLRERV
BnaA03g13930D	BnOFP2_4	MGNYKFKISDMIPNAWLHKLKDMTKQSKPKHKPSSCSSNTCNKKKPSSDSPLLHHSSTFRFSNSLVPNSPHRNSPRSSLYTKRKSKRKTLYKLSFKPITPPFASESSTQSLFPALESSPDNLIKKPIRGHLSVKINKEKEYDECRAEKRYQNQVSSGRKSTSRSESKQVVLESFAVVKRSVDPKKDFRESMVEMIEENNIRASKDLEDLLACYLSLNPKEYHDLIIHVFEQIWRQFTKTK
BnaA07g35860D	BnOFP14_4	MPNPLQKSLHGYLSKIKKETGKLQVSNSFSSSKKWVLAGCKHPKKLSFSFKHRRRPSKTRFNDDHVYQDPGHAATLSDIDRFLEENFKSLCIRDEEGEEDAKSKGKREQQSSSSDEDDSDDYSHRFERTWGPAVYDSPKLPRTERLSPPPGSSEGRASMYTTSEEGPSSSRSKSSSLVLPEKCIAVLRYTEEPQEDFKRSMVEMMESKLGGSEVDWDLMEELLFCYLDLNNKKSHKFILSAFVDLIISLRDKEKSITRKGLVRSLSTRAARERLRKRMASSDAFRN
BnaA03g25310D	BnOFP4_1	MKNTNRAETETEKHKKKQNKQTQNQTRESRICRPLCCSNKARLSISSSSSSSVELDRHSNFSDQHCSLSSLTHYMVQEKLEQMIRETQEATHQEKFREQMMRRRRRRSKSSISNTKFIVMMAMEKCSYDPREDFRESMVEMIVANKIREADELRSLLEYYLSMNPREYRSAILEIFYEVCADLFLCS
BnaA10g14110D	BnOFP10_4	MAKESINPFQDYKNSMNQMIDERDIETEDDLKELLRCFLDINPPPHHNLIVRAFVDICSHLPPPHDRRGKSLGRLLRLYVTLDNNDDV
BnaA10g15510D	BnOFP8_3	MEKRMRLRVPRIVRSSLSSCRPRDLHDVVDTSAVASQTTSSDRFFLTEPKAKTPRVDRHKPKPNTFSAFPPNPFYEGSRSFRDSKKNIKTRRKQRSSQFGSDSLIASRFKSSGSWCWSCSEDEEEESDDRDTLFSSRSFSSESSKGESFAVVKKSEDPYEDFRTSMVEMIVERQIFAAAELQKLLQCFLSLNSLQHHSVIVQVFLEIYATLFSP
BnaA09g49610D	BnOFP20_1	MRLKSNFIKLKSKISKSCNRFISFFLARVRNVNTTQSSSSTMLSCLCFLSTNKEKRMSQITPRSSSSSVVDDQNLLLSRKMFSLAMTQRNNPARTIKREEDAVKEACRRFEDYMIHVIVEEGKFDDLMDMEEVNYYWNNLNDPIFIELVTRFYGELCTDLFPSD
BnaCnng55360D	BnOFP20_2	MRLKSSFIKLKLKISKSRNRFISFFKAKLRNVNTPQSSSFTTLMSRLCFLSTNKEQGRSQITPRSSSSSVVDDQNLLLSRKMFSLAMTQRNNPARTIKREEDAVKEACRRFEDYMIHVIVGEGKFDDLMDMEEVNYYWNNLNDPIFIELVTRFYGELCTDLFPSDMTLEHDQNGVLSIFIIWFYSK
AT5G01840	AtOFP_1	MGNNYRFKLSELIPNAWFYKLRDMSKSKKKNLQSQPNSTTSKKKHHAVPTPTSTTPLSPRPPRRPSHSSKAPPSHPPRKSSGNRLRHRATVDSKSSTTSGDSTTTETGSFSPDFRSDQVLLPDESLTGSWHSPCSSKLSKTATFTPPPELELRPIITKTAATARKTAVNSPAGVRLRMRSPRISVSSSARRSGSSARRSRAVVKASVDPKRDFKESMEEMIAENKIRATKDLEELLACYLCLNSDEYHAIIINVFKQIWLDLNLPPPHSK
AT2G30400	AtOFP_2	MGNYKFRISEMLPNAWFHKLKDVTKHSKPKNKASSSSSNTCSKKKPSSDSLPQHSYFSNSLVANNPPHHNSPRNSLHTKKMSKRKTLYKPSLKPLTPPPLLVSASFNKSKINDQDSSYSLFPAIETSPESFVYSFYEEDDDDEFVEFSNFKINTKNKAFTKQKVKVIDSVEKACTASKPIKKPQKSHLSVKISRDEDDNEYKAEKKYQRQVSSGRKPSAGINLKRVNSPRIQLSGTRRSTSRRSESKQDVLESFAVMKRSVDPKKDFRESMIEMIEENNIRASKDLEDLLACYLTLNPKEYHDLIIHVFEQIWLQLTKTK
AT5G58360	AtOFP_3	MKQKMGTHKFRFSDMMPHSWLYKLKGMSRSSRKHHLSSPKHLSSADASSSRKLRDPLRRLSSTAHHPQASNSPPKSSSFKRKIKRKTVYKPSSRLKLSTSSSLNHRSKSSSSANAISDSAVGSFLDRVSSPSDQNFVHDPEPHSSIDIKDELSVRKLDDVPEDPSVSPNLSPETAKEPPFEMMTQQKLKKPKAHSSGIKIPTKIVRKKKKERTSQVSKKKGVVKSFAIVLSSVDPEKDFRESMVEMIMENKMREQKDLEDLLACYLSLNSSEYHDVIIKAFENTWLHLTQGLSISL
AT1G06920	AtOFP_4	MRNYKLRLSVMSPSEWFHKLKNMTKPRKKHSLPLYSINTTKKRKPSSESKSLPYSSTSYFFNRSRSRTSFESRILQISPRNSLHNIQSKRKTVYKPSPPSSSIVSAGFNKTFHQSHDSLSASSNLKVISSEDDIIIDMNNRDFKKKTFKEITKFDSTEKACRASNRTKETHIPHHLSVKVSKEKEDEEEDACRTKKKHQKTLVSSGRRSSAKSPRIKLRARSPRIQVSPRRSKSRSQNKQILDSFAVIKSSIDPSKDFRESMVEMIAENNIRTSNDMEDLLVCYLTLNPKEYHDLIIKVFVQVWLEVINSTFASK
AT4G18830	AtOFP_5	MMRWGRKKPVSSSSSSGLSRALPVSWFSKLSGSSDLKPAKEKKQDEKASQNISVKTSLSSTTRRSDIHENSKRFQRVSVEKENSATRSADKESNEKFEEIMSSVRKKVRDFQKETCGFLEVEAMDRDNGTVILTPRIQVNRDKQRCERRDQRLLEQKPKRSEQDAGVKVKKPARRTGTGGYSREDSVILGHTITKPAHQWEKLKEVKLREVKLKADQQRKSLYLKRELNRIGTKENNKVRVFSPRASEKCRVKAIEDLKKAKQRAREHELLIETADGGMENESFAVVKCSSDPQKDFRDSMIEMIMENGINHPEELKELLVCYLRLNTDEYHDMIISVFQQVHNDFNFH
AT3G52525	AtOFP_6	MATKSKKKILKTVSVVDISCGNCIKPTFASIFNFFSKKPKRPSSTYRHCHSSISSATPSSTPLATASVAVEKDSDDPYLDFRQSMLQMILENQIYSKDELRELLQCFLSLNSHYHHGIIVRAFSEIWEDVSSAAASAVEASPLITRHVSRASRDYYNYY
AT2G18500	AtOFP_7	MTKRFKLKISRILSFKSCRLKDPSSLPFNPVSSSLRRTSPLVNSSADVTTVPQRRRSSFRLHVLTVFGCGRSSTPLDVDLRNSPVLSPPQTPTFQWESEGKWHVIAQVTEEEYETPRRKIYNGGSEKDNRRRLKKKEKSNSRRRGSISSAEEETDRESLLPSSTNLSPEYSSSELPRVTRRPRQLLKKAVIEEESESSSPPPSPARLSSFVQRLMPCTMAAAVMVEGVAVVKKSEDPYEDFKGSMMEMIVEKKMFEVAELEQLLSCFLSLNAKRHHRAIVRAFSEIWVALFSGGSGGGRRSSSFSSVRLSDYDEC
AT5G19650	AtOFP_8	MEKRMKLRVSRIVRSSLSSCRPRDLYDVVETCAVTSKATSSERFFVTKAKTKTPSRPKSHASSCPRASPIFPPNPFYEESRSFRDLRKKVKTNRKQRSQFGSDPLFASRFKSTGSWYWSCSEEEDEGDKEESEDDDSDTLFSSRSFSSDSSKAESFAVVKKSKDPYEDFRTSMVEMIVERQIFAPAELQQLLQCFLSLNSRQHHKVIVQVFLEIYATLFSP
AT4G04030	AtOFP_9	MALVMLARAPAPPLLLPSPNPPPCALPQDLTSLVSPSEPPDPPDPPDYLVGASNSFLSILLLRSSDLGSDLVQALSPLDLGFALRSITAVCSSWYQVFPLACLELWFSIPHLSHPLVTLSKGFVSLKG
AT5G22240	AtOFP_10	MLNLQAKLNEKKVPLLTNFPTPTSSLNNLNLFSLPLVKKKMSFKKMMKYILKTIFKPIFMACGCGSTVPPSSHSHYTPGPPVSPTVLRSPCPKIDESVAMAKESINPFEDYKKSMNQMIEERYIETESELKELLRCFLDINPSPQHNLIVRAFVDVCSHLQPPHDRRGKSLGRLLRLYVNNPLDNNDDDSHQTSSK
AT4G14860	AtOFP_11	MSNFLRKKLHLCFSSSGGLSPSIPSSPIIVSNHNAQSHPHHTPSIFINNFNSLYDQLSVSSPLHRRHSSENPAGVFSTNRREEEEEDETTTSVSKLLSGGTAIMKHIESPDPYRDFGRSMREMVEARDLTRDVVADREYLHELLFCYLYLNPKHTHRFIVSAFADTLLWLLSPSPSPEHFLS
AT1G05420	AtOFP_12	MPRVMWKNFHLCFPSNLTKPSSSPSGATSDDPNRPSILLINNFNLLYDDSSAAHRRLSKPLIHDVEPSSTFTASTSTAANSSSSSASYDDSDNYGFAPDDDSPPPDLTAVLASRRFFFSSPGCSNSITDSPDLRCRDNYDTATRLLTGGTAVKHYVQSPDPYNDFRRSMQEMIDAVTNAGDLRRYEFLHELLLSYLSLNAADTHKFIIRAFADILVSLLSDGHRIS
AT5G04820	AtOFP_13	MGKKKMKLSSLFKGGAGGLLAVPLCYNAKTLSFRVGDDMIKTVNSVFFDHHHNNNNGGDLLEAETPESWFTNSSETASHSTESDQDLDAESLEMVVRGVVRSERLFFDPGVTSSILEEIEEKSKSDLKSKETVAVGEDRSTPIEEISVAVAMESEDPYGDFRRSMEEMVTSHGELAKDWESLESMLAWYLRMNGRKSHGVIVSAFVDLLSGLSDSGAGITSASVSDSARYSTAVSSLPSSPVYSLSQGQTEIQEEERRSC
AT1G79960	AtOFP_14	MPNPLQKSLHGYLSKIKKETGKLQLSSSHSFSSSKNWVLGKHPKKLSFSFKHRRRSSKTRFSKEEPVYHQDSAHAATLSDIDRFLEENFKSLCIRDDQEDDQHQARVTKNKEKRESSSDDSDDDDDDDDYRHRFERTWGHAVYDSPKQPPDLLRTERLSPPPGSSEGRPSMETTSTSSERQSRSTLVLPENCIAVLRYTDEPQEDFRQSMVEMMESKLGMRESEVDWDLMEELLFCYLDLNDKKSHKFILSAFVDLIIALREKEKRITRKGHVRSLSTRAARDRLRKRMIMSDN
AT2G36050	AtOFP_15	MKLPFLNKNHSTSSYSSNSSSSSWPWPSCNQNPKTLSFRATITFTNPIHDQDDDELDLLDPPEITDSVENVIKGLRSSERLIFESKGETNSILEEATSKREEEDEEEGFMLFSLESDDPYSDFKRSMEEMVEAHALHHDWKSLEKLLLQFLKVNAKTSHRYIFAAFVDLLMNLALDTKKAIINNDISKDDGVSASRAAAAGEASTSCCNSMTLGESPSSPLSFYTSCSSSSSSDETSSMSVRFLPLSSLLEMDEKTKEILV
AT2G32100	AtOFP_16	MPKILWKSLHLCFPSNLTKCYSSPCIPPSSADPDGIIQPNRPSIVLLNNFNLLYHNDNHHHPHRVIDLPSSSTTTTPAATSSSSTSSYESDISPDVSAAFASRRFFFSSPGRSNAITDSPEPRSREFSDNYDDATITSTKKKKKKVYDNSVTTTTTRLISGGTAVTQHVDSPDPLTDFRRSMQEMIDAAIDAGELSRDPNDGYDFLDELLLTYLSLNPADTHKFVIRAFSDILVSLLSEERRIC
AT2G30395	AtOFP_17	MRVKATLINFKSKLSKSCNRFVSLFRFRVKRPVFIRPLRARHGNVKPRHQHHHSKKPICSCLCFLNSSKNHKMSNAKHRSSSFSVNDDDYSKFMQSPLTPATAKKLFTSPITTPYSSRTRKSLNARDTFEDNAVEDACRSFENYLIHLIVEEGKIDDLMDIEELLFCWKNLKSPVFIELVSRFYGELCRDLFSGE
AT3G52540	AtOFP_18	MVRKMKLPFLNKNTSSSSFSSNSSSSSSSWPWPSSHQQNLKTISSKASFIVNKPKDVYEPEPPPRSFSSSPSSSSYSSFSSTSHAIENPPEIESIENVIKGLKSSKRLIFERRGTSNSILEEATKRDDHEEEEDGLMLLSLESNDPYTDFKNSMEKMVEVHVLHHDWISLEKLLFWFLKVNVKASHRYIFAAFVDLVLNLAVGPSKDVAGEPNSDVVVEDSLSSSWPVSLYSSSDENSSTSVRFLPETSIGEKGRDVCCLSSLFELEEKIKDNIDPNDYVSS
AT2G36026	AtOFP_19	MTTGKSKKKKMVLKAVSVVDIGCGNCKFPSLSSFFNPSPKKPRLYSSNYGHCHSSTPTTASSSSAVPSTSHWFSDTSSSSATPSAAAVAVEKDSDDPYLDFRQSMLQMILENEIYSKNDLRELLHCFLSLNEPYHHGIIIRAFSEIWDGVFSAAKRRGDVQESPLVHRHGSRASHRNHYHRSK
AT1G06923	AtOFP_20	MRLKSSLISLKSKLSKSCNRFISFFHARFRNVNTTQSSSSSLLSRLCFLNTNKEQRMSQIRPRNSPSSLIDDSKLLHSRKMFPLAMTQRNKKARTSQRHMLKEDGVKEACRRFENYMIHMFVEDGKIDDLMDMEELLYYWKNLNSPIFIDLVTRFYGELCTDLFPSDHDD
