# Supplementary material for: Genome-wide characterization of ovate family protein gene family associated with number of seeds per silique in Brassica napus
Source: Front Plant Sci. 2022 Sep 14;13:962592. doi: 10.3389/fpls.2022.962592 (PMC9515500; doi:10.3389/fpls.2022.962592)
Supplement: Supplementary file 3 [file Table_3.XLSX]

## Sheet: Sheet1
Supplementary Table 3 - FPKM of BnOFPs in different tissues of ZS11
	01root	02leaf	03bud	04silique	05stamen	06newpistil	07blosomypistil	08wiltingpistil	09stem	10sepal	11ovule	12pericarp
BnOFP1_1	1.74726	6.48048	19.9619	1.43761	0.972705	10.0227	20.8211	3.36277	14.7241	2.01626	2.12914	2.04015
BnOFP2_1	0.405288	2.28196	8.24804	7.77581	8.18568	0	1.22194	0	0.817583	0	1.24219	8.39309
BnOFP2_2	0.802771	0	0	0	0	0	0	0	0	0.39585	0	0
BnOFP2_3	0	0	0.404561	0	0	0	0.14722	0.675728	0	0	2.02822	0
BnOFP2_4	3.88238	1.16501	0.580532	0.578957	0.601942	0	0	0	0	0	1.19366	0
BnOFP2_5	0.976577	0.364842	0	0	0	0	6.56151	1.4485	0.785029	1.51627	0	0
BnOFP2_6	0	0	3.2525	1.92488	2.94113	0	0	0	0	0	12.6982	6.69838
BnOFP3_1	0	0.458059	0.888256	0.406179	1.31235	0	0	0	0.464718	0	1.39232	0.921572
BnOFP3_2	0.782144	0	0	0	0	0	0	0.815101	0	0	0	0
BnOFP3_3	0	0	0	0	0	0	0	0	0	0	0	0
BnOFP3_4	0	1.22256	3.90785	0	1.3573	0	0	0.776792	0.911781	0	13.4014	0
BnOFP3_5	3.80587	0	0	0	0	0	0.759382	0	0	0	0	8.27014
BnOFP3_6	0	0	0	0	0	0	0	0	0	0	0	0
BnOFP4_1	0	0	0	0	0	0	29.2441	20.0884	0	1.70642	0	0
BnOFP4_2	0	1.22053	21.731	6.95135	5.65877	14.6013	3.40699	0.844151	1.72551	0	33.3785	4.92528
BnOFP4_3	0	0	0	0	0	0	0.831755	0	0	0	0	0
BnOFP4_4	0	0	0	0	0	0	0	0	0	0	0	0
BnOFP4_5	0	0	0	0	0	0.432764	1.7035	0	0	0	1.29818	4.56383
BnOFP5_1	1.04942	0.384915	3.17432	0	0	1.16544	10.5916	11.53	0.389331	12.9362	0.777803	0
BnOFP5_2	0	0.477962	0.437913	0.240687	0	0.244381	0.484336	0	0	0.482999	0	0.675559
BnOFP5_3	0.351266	0	3.36654	0.355688	1.46295	1.81304	11.717	41.7868	0	22.4928	0.725161	0.35824
BnOFP5_4	0	1.55593	7.61024	1.37792	0	0	18.291	24.7006	1.19712	17.8318	0.39859	11.4678
BnOFP5_5	0	0	0	0	0	0	0	0	0	0	0	0
BnOFP5_6	0	2.59354	6.0206	0.665267	0.695746	0.346783	10.4558	0.349663	0	17.0375	0	5.8959
BnOFP7_1	2.6369	0.336266	14.8271	0.66362	2.4213	0	0	0	1.20785	0	2.27522	1.33614
BnOFP7_2	0.398565	0	0	0	0	0	0	0	0	0	0	0
BnOFP7_3	1.48012	1.64468	2.39678	0.620904	0.428496	0	0	0	1.64298	0	4.44347	2.33217
BnOFP7_4	1.36709	0.278083	5.3498	0.738919	5.48012	0	0	0	0	0	0.814079	0
BnOFP7_5	1.31476	0.360723	3.53278	1.3766	2.80797	0	0	0	0.412767	0	4.07273	2.08642
BnOFP8_1	0	0.694333	0	0	4.30514	0	0	0	0	0	6.36019	0
BnOFP8_2	0.665329	0	1.33573	0	2.28715	0	0	0	0	0	0	0
BnOFP8_3	0	0	0	0.632446	0.719189	0.712008	0.681508	0	0	0	1.42381	0
BnOFP8_4	0	0	0	0	6.04557	0	0	0	0.752487	0	0	0
BnOFP10_1	26.9529	10.4052	0	1.10044	4.54719	0	0	14.0646	2.43074	5.70749	0	3.44456
BnOFP10_2	8.98832	3.93966	1.3426	0	1.42256	0	1.32563	5.18384	2.79978	11.4079	0	6.58426
BnOFP10_3	0	6.67956	2.19075	3.06275	2.3563	1.159	2.20631	11.5413	8.13787	10.6685	0	0
BnOFP10_4	16.9854	0	0	0	0	0	0	0	0	35.5132	0	0
BnOFP11_1	1.52635	0	0	0.72615	0	0	0	0	0	0	0	0
BnOFP11_2	0	0	0	0	0	0	0	0	0	0	0	0
BnOFP12_1	0	0	4.63194	2.06549	8.63881	60.7302	0	0	3.02377	2.96668	0	2.66877
BnOFP12_2	0	0	0.512421	0	0	0	0	0	0	2.27428	0.575924	1.48379
BnOFP12_3	0	0	0	0	1.41714	0.701601	0	0	1.27401	1.88671	0.701502	0
BnOFP12_4	0	0	0	0	0	0	0	0	0	0	0	0
BnOFP13_1	1.9176	0.359398	19.2761	2.35231	2.79702	1.96265	2.72564	0.675234	3.06162	7.19613	33.6684	14.6592
BnOFP13_2	0.227897	0.690437	6.57567	1.91931	5.84975	1.9279	2.43607	0.429106	1.02577	2.01038	84.705	17.4049
BnOFP13_3	11.4721	10.7289	12.2819	5.51403	6.59726	3.06193	1.65164	0	18.7241	7.36491	26.7564	31.2051
BnOFP13_4	0	0	3.84281	0.727708	0	0	0	0	0	0	3.75033	0
BnOFP14_1	0	0	1.13969	2.74516	0	0	0	0	0	0	3.42245	0
BnOFP14_2	10.3745	16.0517	40.5448	9.61955	16.7071	8.33698	6.30476	5.92484	10.5573	9.45296	11.089	2.02824
BnOFP14_3	0	0	9.51621	4.38788	2.23793	0.444795	0	0	1.78127	0	3.98272	0.673589
BnOFP14_4	14.4207	0	0	0	0	0	2.23998	0.747984	0	0	0.464106	2.10369
BnOFP15_1	2.28105	0.930024	58.8768	6.06067	31.8203	0.516601	70.3257	0.513938	0	58.7527	11.1883	2.23529
BnOFP15_2	0	0.842988	39.1459	5.21042	23.9369	0	0	0	0.448247	0.945893	6.9271	0.861126
BnOFP15_3	0	12.7345	68.7811	16.9278	29.6787	5.37755	14.464	0.672349	0.452874	14.6789	8.41702	5.02388
BnOFP16_1	1.92799	4.44488	59.0043	3.23283	15.5903	0	56.5642	2.93967	1.87045	74.7174	1.469	0.683326
BnOFP16_2	1.04769	7.23695	50.2296	4.34987	7.66519	0	0.357209	0	0	25.9805	9.03396	5.15633
BnOFP17_1	0	0	0	0	0.553366	0	0	0	0	0	0	0
BnOFP17_2	0	0	0	0	0	0	0	0	0	0	0	0
BnOFP17_3	0	0	0	0	0	0	0	0	0	0	0	0
BnOFP17_4	0	1.4523	0	0	0	0	0.747555	0.511356	0.770608	0	0	1.03522
BnOFP18_1	0	0	13.7738	0	0	1.00978	0.494553	0	0	0	0	0
BnOFP18_2	0	0	0	0	0	0	0	0	0	0	0	0
BnOFP18_3	0	0	0	0	0	2.0444	0	0	0	0	0	0
BnOFP19_1	0.646521	2.8349	34.7937	8.77479	27.2965	0	0	0	1.65139	4.09209	37.8446	5.92049
BnOFP19_2	0.428859	2.24939	48.8855	15.5607	71.2818	7.49971	4.20987	0.327813	3.6825	2.97408	27.4261	14.0479
BnOFP20_1	0	0	0	0	0	0	0	0	0	0	0	0
BnOFP20_2	0	0	0	0	0	0	0.869419	0	0	0	0	0
