# Supplementary material for: Genome-wide characterization of ovate family protein gene family associated with number of seeds per silique in Brassica napus
Source: Front Plant Sci. 2022 Sep 14;13:962592. doi: 10.3389/fpls.2022.962592 (PMC9515500; doi:10.3389/fpls.2022.962592)
Supplement: Supplementary file 4 [file Table_4.XLSX]

## Sheet: Sheet1
Supplementary Table 5 - Primers used in this research
Name	Sequence
Bn-actin-F	CTGGAATTGCTGACCGTATGAG
Bn-actin-R	ATCTGTTGGAAAGTGCTGAGGG
BnOFP5_4-F	AGAGCATGCAGAGTTAAAGCTA
BnOFP5_4-R	TTTCACTACTGCAAAGCTTTCC
BnOFP5_6-F	AGGGACAAAAGAAAACAGCAAG
BnOFP5_6-R	CTGCAAAGCTTTCATTCTCCAT
BnOFP16_1-F	CGAGCTGCTTCTCAGTTATCTA
BnOFP16_1-R	GTTCTTCCGACAAGAGTGAAAC
BnOFP19_2-F	GTCTCTTCCTCCTCCAACATTC
BnOFP19_2-R	ATCATCTGTAGCATAGACTGGC
BnOFP15_3-F	CTCTTGTCCTTGGAATCAAACG
BnOFP15_3-R	CAAGAGTAGATCGACAAAAGCG
BnOFP13_2-F	CTACAATGCCAAGACTCTTTCG
BnOFP13_2-R	TCCTCTAACAACCATCTCCAAC
