# Supplementary material for: Genome-wide characterization of ovate family protein gene family associated with number of seeds per silique in Brassica napus
Source: Front Plant Sci. 2022 Sep 14;13:962592. doi: 10.3389/fpls.2022.962592 (PMC9515500; doi:10.3389/fpls.2022.962592)
Supplement: Supplementary file 5 [file Table_5.XLSX]

## Sheet: Sheet1
Supplementary Table 4 - P-value of GWAS for NSPS in natural population
SNP	CHROM	POS	REF	ALT	Effect	SE	X204phe.GLM
chrA10-766	chrA10	766	A	G	-0.782461	0.438588	0.0759952
chrA10-814	chrA10	814	T	A	-0.306844	0.352923	0.385695
chrA10-821	chrA10	821	C	T	-0.274273	0.421433	0.515947
chrA10-845	chrA10	845	C	T	-0.529875	0.498949	0.289578
chrA10-866	chrA10	866	T	C	0.305485	0.508676	0.548849
chrA10-870	chrA10	870	A	C	0.253009	0.520872	0.627705
chrA10-881	chrA10	881	T	C	0.640886	0.539502	0.236332
chrA10-2112	chrA10	2112	G	A	-0.0664647	0.403355	0.869291
chrA10-2188	chrA10	2188	G	A	-0.385486	0.418052	0.357634
chrA10-2202	chrA10	2202	G	A	-0.332485	0.414878	0.423888
chrA10-2209	chrA10	2209	A	G	-0.269128	0.399026	0.500828
chrA10-2227	chrA10	2227	A	T	-0.275412	0.410745	0.503333
chrA10-2362	chrA10	2362	A	T	-0.48808	0.411287	0.236807
chrA10-2366	chrA10	2366	G	A	0.0864096	0.267538	0.747061
chrA10-2381	chrA10	2381	A	G	-0.403382	0.411701	0.328421
chrA10-2390	chrA10	2390	T	A	-0.628174	0.42576	0.141738
chrA10-2408	chrA10	2408	T	C	-0.413085	0.442945	0.352204
chrA10-4083	chrA10	4083	G	A	0.131609	0.311554	0.673187
chrA10-5049	chrA10	5049	G	C	-0.183004	0.607823	0.763678
chrA10-6201	chrA10	6201	T	G	0.106361	0.41389	0.79747
chrA10-6422	chrA10	6422	T	G	-0.216823	0.396961	0.585559
chrA10-7338	chrA10	7338	C	A	0.421194	0.401782	0.295812
chrA10-7353	chrA10	7353	C	A	0.253675	0.407491	0.534334
chrA10-7370	chrA10	7370	C	A	0.264741	0.383915	0.49129
chrA10-7383	chrA10	7383	T	A	0.0977469	0.40037	0.807382
chrA10-7432	chrA10	7432	T	A	-0.151247	0.38674	0.69617
chrA10-7441	chrA10	7441	C	T	0.339143	0.399411	0.396878
chrA10-7445	chrA10	7445	T	A	0.435993	0.468438	0.353157
chrA10-7452	chrA10	7452	C	T	0.0620621	0.403041	0.877784
chrA10-7461	chrA10	7461	C	T	0.000800898	0.405027	0.998424
chrA10-7561	chrA10	7561	A	G	-0.371057	0.405919	0.361803
chrA10-7571	chrA10	7571	A	C	-0.457336	0.452001	0.312905
chrA10-7578	chrA10	7578	G	A	-0.33124	0.404563	0.413939
chrA10-7617	chrA10	7617	C	T	0.356819	0.398889	0.372157
chrA10-7638	chrA10	7638	T	A	0.682016	0.72336	0.346945
chrA10-7655	chrA10	7655	T	A	0.0256532	0.404765	0.949531
chrA10-7667	chrA10	7667	C	A	0.10996	0.408221	0.787939
chrA10-7672	chrA10	7672	C	A	0.606403	0.479219	0.207262
chrA10-7683	chrA10	7683	T	C	0.550722	0.505831	0.277631
chrA10-7688	chrA10	7688	A	T	0.162507	0.418898	0.69849
chrA10-7759	chrA10	7759	G	A	0.402199	0.4359	0.357329
chrA10-7818	chrA10	7818	A	C	-0.341002	0.550568	0.536411
chrA10-7819	chrA10	7819	A	G	-0.341002	0.550568	0.536411
chrA10-7902	chrA10	7902	G	T	-0.119388	0.387051	0.758071
chrA10-7927	chrA10	7927	G	A	-0.18975	0.388582	0.625884
chrA10-8017	chrA10	8017	G	A	-0.287454	0.396606	0.469467
chrA10-8066	chrA10	8066	G	A	-0.1043	0.400305	0.794718
chrA10-8087	chrA10	8087	T	C	-0.128597	0.39823	0.747107
chrA10-8093	chrA10	8093	A	G	-0.137584	0.390242	0.724805
chrA10-8105	chrA10	8105	C	T	-0.303636	0.386142	0.432641
chrA10-8156	chrA10	8156	T	C	-0.293069	0.399985	0.464635
chrA10-8168	chrA10	8168	C	T	-0.458567	0.391953	0.243469
chrA10-22923	chrA10	22923	T	A	0.496493	0.361044	0.170685
chrA10-22927	chrA10	22927	A	G	0.525619	0.366431	0.153077
chrA10-22957	chrA10	22957	C	G	0.932263	0.385936	0.0166467
chrA10-22968	chrA10	22968	C	T	-0.439556	0.673264	0.514619
chrA10-22978	chrA10	22978	A	C	-0.224024	0.422429	0.5965
chrA10-23084	chrA10	23084	G	T	-0.560834	0.438655	0.202606
chrA10-23085	chrA10	23085	A	T	-0.567442	0.438074	0.196769
chrA10-23137	chrA10	23137	T	A	-0.535684	0.416422	0.199854
chrA10-23184	chrA10	23184	T	C	-0.55553	0.414338	0.181581
chrA10-23221	chrA10	23221	T	A	-0.261349	0.459177	0.569907
chrA10-23234	chrA10	23234	A	T	-0.00363593	0.425924	0.993198
chrA10-23239	chrA10	23239	A	T	-0.351384	0.408075	0.39027
chrA10-23256	chrA10	23256	C	T	0.184517	0.430056	0.668365
chrA10-24171	chrA10	24171	C	T	0.695705	0.417822	0.0975287
chrA10-24292	chrA10	24292	C	T	0.542397	0.412799	0.190431
chrA10-24297	chrA10	24297	T	C	0.533576	0.414185	0.199207
chrA10-24349	chrA10	24349	G	T	0.638644	0.393753	0.106457
chrA10-24416	chrA10	24416	C	G	0.63609	0.423087	0.134366
chrA10-24427	chrA10	24427	T	G	0.623846	0.403504	0.123734
chrA10-24441	chrA10	24441	G	C	0.649318	0.424229	0.127518
chrA10-24506	chrA10	24506	A	G	0.349063	0.445492	0.434273
chrA10-24581	chrA10	24581	A	G	0.301857	0.428855	0.482368
chrA10-24585	chrA10	24585	A	T	0.301857	0.428855	0.482368
chrA10-24593	chrA10	24593	A	G	0.325198	0.402634	0.420277
chrA10-24670	chrA10	24670	C	A	0.763634	0.398418	0.0567655
chrA10-24724	chrA10	24724	G	C	1.18328	0.469531	0.0125459
chrA10-24731	chrA10	24731	T	A	1.05097	0.462608	0.0242051
chrA10-26070	chrA10	26070	A	G	-0.010451	0.234755	0.964537
chrA10-26317	chrA10	26317	A	G	-0.227795	0.296714	0.443594
chrA10-27275	chrA10	27275	A	C	-0.321484	0.295761	0.278413
chrA10-27281	chrA10	27281	A	G	-0.321484	0.295761	0.278413
chrA10-28304	chrA10	28304	C	T	0.0729252	0.273744	0.790218
chrA10-28440	chrA10	28440	C	A	-0.0272897	0.230852	0.906022
chrA10-28478	chrA10	28478	T	A	0.0023977	0.273739	0.99302
chrA10-30323	chrA10	30323	A	T	-0.0978412	0.455397	0.830114
chrA10-32736	chrA10	32736	C	A	0.0534461	0.434494	0.90223
chrA10-33127	chrA10	33127	A	C	0.397528	0.534362	0.457828
chrA10-33178	chrA10	33178	G	A	0.193319	0.545193	0.723287
chrA10-33189	chrA10	33189	A	G	0.193319	0.545193	0.723287
chrA10-33224	chrA10	33224	G	A	0.204723	0.359968	0.570207
chrA10-33240	chrA10	33240	C	G	0.400968	0.538489	0.457414
chrA10-33243	chrA10	33243	C	T	0.318393	0.471107	0.499955
chrA10-33256	chrA10	33256	G	A	0.325449	0.543417	0.54995
chrA10-33343	chrA10	33343	T	C	0.446486	0.582954	0.444675
chrA10-33358	chrA10	33358	T	A	0.446486	0.582954	0.444675
chrA10-33461	chrA10	33461	A	T	0.119295	0.440771	0.78695
chrA10-38181	chrA10	38181	T	A	0.0768431	0.296792	0.795981
chrA10-39069	chrA10	39069	A	T	-0.077164	0.294021	0.79326
chrA10-41451	chrA10	41451	G	A	0.133168	0.406564	0.743613
chrA10-41664	chrA10	41664	G	T	-0.0547658	0.406468	0.892962
chrA10-41879	chrA10	41879	C	T	-0.170487	0.616053	0.782276
chrA10-43071	chrA10	43071	T	C	-0.444882	0.45625	0.330746
chrA10-43080	chrA10	43080	A	C	-0.51881	0.446434	0.246629
chrA10-43106	chrA10	43106	C	A	0.111901	0.44587	0.802105
chrA10-43264	chrA10	43264	A	G	-0.21555	0.4021	0.592537
chrA10-43298	chrA10	43298	T	C	0.379664	0.472672	0.422835
chrA10-44431	chrA10	44431	A	G	-0.0981741	0.540641	0.856098
chrA10-44434	chrA10	44434	G	A	-0.199369	0.527317	0.705788
chrA10-44451	chrA10	44451	C	T	-0.622066	0.432533	0.152007
chrA10-44461	chrA10	44461	T	A	-0.467646	0.429162	0.277224
chrA10-44470	chrA10	44470	C	G	-0.505382	0.430681	0.24207
chrA10-44472	chrA10	44472	T	G	-0.505382	0.430681	0.24207
chrA10-44684	chrA10	44684	T	C	-0.385817	0.592387	0.515637
chrA10-51502	chrA10	51502	A	T	-0.0275773	0.459138	0.952168
chrA10-52469	chrA10	52469	T	G	-0.0329489	0.589577	0.955491
chrA10-52483	chrA10	52483	T	A	-0.0329489	0.589577	0.955491
chrA10-52525	chrA10	52525	T	C	0.0866866	0.270202	0.748695
chrA10-52563	chrA10	52563	T	C	-0.455297	0.464437	0.328162
chrA10-52610	chrA10	52610	C	T	-0.404429	0.452786	0.372867
chrA10-52654	chrA10	52654	C	G	-0.429064	0.54163	0.429238
chrA10-54631	chrA10	54631	G	A	0.610282	0.545103	0.264295
chrA10-57527	chrA10	57527	A	C	-0.00351425	0.236585	0.988164
chrA10-58778	chrA10	58778	A	G	0.104695	0.323461	0.746539
chrA10-69761	chrA10	69761	C	T	0.687965	0.553661	0.21554
chrA10-71777	chrA10	71777	G	C	-0.102027	0.233495	0.662636
chrA10-71945	chrA10	71945	G	C	-0.00311965	0.234039	0.989379
chrA10-71946	chrA10	71946	G	C	-0.00311965	0.234039	0.989379
chrA10-72013	chrA10	72013	C	T	-0.0934503	0.24572	0.704134
chrA10-81700	chrA10	81700	G	A	-0.133558	0.465765	0.774613
chrA10-82442	chrA10	82442	A	G	-0.159335	0.290222	0.583635
chrA10-82448	chrA10	82448	A	T	-0.159335	0.290222	0.583635
chrA10-82470	chrA10	82470	G	C	-0.15407	0.292136	0.59853
chrA10-82471	chrA10	82471	C	T	-0.15407	0.292136	0.59853
chrA10-82514	chrA10	82514	G	T	-0.226641	0.260758	0.385844
chrA10-82595	chrA10	82595	T	C	0.0778759	0.291718	0.78979
chrA10-83095	chrA10	83095	A	G	-0.0497508	0.434171	0.908891
chrA10-83294	chrA10	83294	T	C	-0.279823	0.264453	0.29133
chrA10-83308	chrA10	83308	C	T	-0.215633	0.284377	0.449223
chrA10-84857	chrA10	84857	A	T	0.140138	0.261962	0.593299
chrA10-85059	chrA10	85059	C	T	-0.0971986	0.312853	0.756377
chrA10-85220	chrA10	85220	C	T	-0.167692	0.282493	0.553468
chrA10-85262	chrA10	85262	A	C	-0.177199	0.320695	0.581218
chrA10-85333	chrA10	85333	G	T	-0.246368	0.291047	0.398335
chrA10-85366	chrA10	85366	G	A	-0.0701295	0.347087	0.84009
chrA10-86108	chrA10	86108	A	T	0.756452	0.529938	0.155079
chrA10-86136	chrA10	86136	C	A	-0.0870357	0.475234	0.854879
chrA10-86170	chrA10	86170	C	T	-0.283945	0.415994	0.495702
chrA10-86280	chrA10	86280	T	A	-0.974401	0.502518	0.0539627
chrA10-86481	chrA10	86481	A	T	0.0124885	0.587412	0.98306
chrA10-86491	chrA10	86491	A	G	-0.431506	0.585122	0.461741
chrA10-86511	chrA10	86511	T	A	-0.353813	0.62196	0.570111
chrA10-86515	chrA10	86515	A	C	-0.158073	0.494243	0.749446
chrA10-86832	chrA10	86832	C	T	-0.146404	0.301394	0.627693
chrA10-86875	chrA10	86875	A	G	-0.221532	0.30157	0.463481
chrA10-86895	chrA10	86895	G	T	-0.18063	0.299258	0.546828
chrA10-86905	chrA10	86905	A	C	-0.112995	0.28762	0.694858
chrA10-86913	chrA10	86913	A	G	-0.18063	0.299258	0.546828
chrA10-86935	chrA10	86935	C	T	-0.187711	0.300187	0.532508
chrA10-86942	chrA10	86942	G	A	-0.187711	0.300187	0.532508
chrA10-86963	chrA10	86963	T	C	-0.210658	0.301997	0.486301
chrA10-86968	chrA10	86968	T	A	-0.210658	0.301997	0.486301
chrA10-87033	chrA10	87033	G	A	-0.0420139	0.315226	0.89411
chrA10-87050	chrA10	87050	G	A	-0.0420139	0.315226	0.89411
chrA10-87070	chrA10	87070	C	T	0.105124	0.322465	0.744777
chrA10-87080	chrA10	87080	T	G	0.0631197	0.311587	0.839682
chrA10-87228	chrA10	87228	T	A	-0.260377	0.299082	0.385066
chrA10-87253	chrA10	87253	G	A	-0.264094	0.321223	0.41201
chrA10-87317	chrA10	87317	T	A	-0.374991	0.30951	0.227168
chrA10-87330	chrA10	87330	T	C	-0.222124	0.312958	0.478715
chrA10-87335	chrA10	87335	G	A	-0.145459	0.300056	0.628391
chrA10-87465	chrA10	87465	A	G	-0.158912	0.306865	0.605155
chrA10-87467	chrA10	87467	G	A	-0.158912	0.306865	0.605155
chrA10-87482	chrA10	87482	G	A	0.177306	0.295985	0.549854
chrA10-87585	chrA10	87585	T	G	-0.107511	0.298535	0.719146
chrA10-87603	chrA10	87603	C	T	-0.0681651	0.298641	0.819694
chrA10-87608	chrA10	87608	C	G	-0.0681651	0.298641	0.819694
chrA10-87619	chrA10	87619	A	G	-0.0786704	0.299983	0.79341
chrA10-87621	chrA10	87621	T	A	-0.0786704	0.299983	0.79341
chrA10-87697	chrA10	87697	T	C	-0.0762341	0.297943	0.798327
chrA10-88135	chrA10	88135	C	G	-0.120736	0.283965	0.671182
chrA10-88143	chrA10	88143	A	T	-0.185532	0.293849	0.528539
chrA10-88196	chrA10	88196	G	A	-0.13425	0.300464	0.655515
chrA10-88204	chrA10	88204	T	G	-0.152904	0.321791	0.635209
chrA10-88252	chrA10	88252	A	G	0.0143183	0.306477	0.962786
chrA10-88273	chrA10	88273	T	C	0.144033	0.310047	0.642777
chrA10-88574	chrA10	88574	C	T	0.03563	0.297709	0.904861
chrA10-88626	chrA10	88626	C	T	-0.0732864	0.303462	0.809425
chrA10-88635	chrA10	88635	G	A	-0.0732864	0.303462	0.809425
chrA10-88651	chrA10	88651	A	T	-0.0417953	0.302424	0.890227
chrA10-88652	chrA10	88652	A	T	-0.0417953	0.302424	0.890227
chrA10-88721	chrA10	88721	T	A	-0.0917601	0.301753	0.761389
chrA10-88738	chrA10	88738	C	T	-0.129599	0.298882	0.665057
chrA10-88752	chrA10	88752	A	G	-0.254301	0.305324	0.405944
chrA10-88772	chrA10	88772	A	G	-0.217368	0.299214	0.46844
chrA10-88786	chrA10	88786	A	T	-0.258614	0.303351	0.394986
chrA10-88787	chrA10	88787	A	G	-0.288876	0.277549	0.299273
chrA10-88822	chrA10	88822	G	C	-0.288876	0.277549	0.299273
chrA10-88890	chrA10	88890	A	C	-0.286558	0.273292	0.295708
chrA10-88914	chrA10	88914	A	G	-0.294444	0.304954	0.335491
chrA10-89121	chrA10	89121	A	G	-0.214124	0.29939	0.475354
chrA10-89204	chrA10	89204	A	G	-0.209253	0.272163	0.442926
chrA10-89330	chrA10	89330	C	T	0.0436406	0.281127	0.8768
chrA10-89429	chrA10	89429	C	A	-0.26197	0.308415	0.396712
chrA10-89508	chrA10	89508	C	G	-0.138644	0.298663	0.643021
chrA10-89535	chrA10	89535	T	C	-0.321382	0.273507	0.241434
chrA10-90302	chrA10	90302	C	A	-0.169617	0.306907	0.581134
chrA10-91080	chrA10	91080	G	C	-0.102702	0.305399	0.73702
chrA10-91165	chrA10	91165	A	T	-0.1823	0.302416	0.547345
chrA10-91180	chrA10	91180	G	C	-0.1823	0.302416	0.547345
chrA10-91231	chrA10	91231	G	A	-0.224966	0.275217	0.414706
chrA10-91262	chrA10	91262	C	G	-0.203975	0.30016	0.497604
chrA10-91688	chrA10	91688	T	G	-0.195665	0.275481	0.4784
chrA10-91731	chrA10	91731	C	G	-0.149081	0.303327	0.623645
chrA10-91813	chrA10	91813	C	T	-0.210536	0.273955	0.44313
chrA10-92321	chrA10	92321	A	T	-0.234989	0.283105	0.407545
chrA10-92323	chrA10	92323	G	T	-0.173819	0.296967	0.559023
chrA10-92391	chrA10	92391	C	A	-0.300979	0.271596	0.269167
chrA10-92447	chrA10	92447	A	C	-0.102913	0.30518	0.736319
chrA10-92544	chrA10	92544	C	T	-0.0204198	0.271038	0.940023
chrA10-92664	chrA10	92664	G	A	-0.194621	0.301299	0.519089
chrA10-93372	chrA10	93372	A	G	0.687965	0.553661	0.21554
chrA10-93377	chrA10	93377	A	T	0.646836	0.543045	0.235074
chrA10-93822	chrA10	93822	T	C	-0.15035	0.270473	0.57894
chrA10-94211	chrA10	94211	A	G	-0.227762	0.269115	0.398418
chrA10-94415	chrA10	94415	T	C	-0.233009	0.299454	0.437459
chrA10-94441	chrA10	94441	C	G	-0.113523	0.299029	0.704633
chrA10-95619	chrA10	95619	C	A	-0.102758	0.268829	0.702703
chrA10-95745	chrA10	95745	C	T	-0.0952164	0.284693	0.738403
chrA10-96597	chrA10	96597	T	C	-0.0472362	0.231883	0.838798
chrA10-96626	chrA10	96626	T	G	-0.0702129	0.232115	0.762605
chrA10-102959	chrA10	102959	C	A	-0.203996	0.299804	0.497052
chrA10-103471	chrA10	103471	G	A	0.365694	0.298815	0.222523
chrA10-103622	chrA10	103622	C	A	-0.377935	0.266688	0.158062
chrA10-103881	chrA10	103881	T	A	-0.280889	0.264816	0.290161
chrA10-103890	chrA10	103890	T	C	-0.267466	0.265004	0.314105
chrA10-103976	chrA10	103976	A	C	-0.318373	0.260446	0.22305
chrA10-103995	chrA10	103995	T	C	-0.276172	0.263442	0.295809
chrA10-104118	chrA10	104118	A	C	-0.249826	0.288525	0.387641
chrA10-104207	chrA10	104207	G	A	-0.281708	0.266963	0.292645
chrA10-104334	chrA10	104334	G	T	-0.266651	0.292746	0.363511
chrA10-104342	chrA10	104342	T	C	-0.266651	0.292746	0.363511
chrA10-104381	chrA10	104381	G	A	-0.24616	0.292176	0.400553
chrA10-104410	chrA10	104410	T	C	-0.291232	0.26799	0.27852
chrA10-104423	chrA10	104423	G	T	-0.267898	0.295321	0.365468
chrA10-104430	chrA10	104430	G	A	-0.267898	0.295321	0.365468
chrA10-104517	chrA10	104517	A	G	-0.269943	0.300622	0.370339
chrA10-104523	chrA10	104523	T	C	-0.269943	0.300622	0.370339
chrA10-104757	chrA10	104757	C	T	-0.209478	0.2893	0.469893
chrA10-105192	chrA10	105192	A	G	-0.0345591	0.264979	0.896369
chrA10-105369	chrA10	105369	C	T	-0.304657	0.256647	0.236669
chrA10-105450	chrA10	105450	C	T	-0.226582	0.258003	0.380925
chrA10-105454	chrA10	105454	A	T	-0.226582	0.258003	0.380925
chrA10-105524	chrA10	105524	C	T	-0.341816	0.257692	0.186265
chrA10-105862	chrA10	105862	T	A	-0.323065	0.27011	0.233151
chrA10-105863	chrA10	105863	G	T	-0.323065	0.27011	0.233151
chrA10-106038	chrA10	106038	T	C	-0.237297	0.265832	0.373158
chrA10-106421	chrA10	106421	T	C	-0.151705	0.292405	0.604486
chrA10-106737	chrA10	106737	G	C	-0.131147	0.275784	0.634942
chrA10-106964	chrA10	106964	T	C	-0.327843	0.269234	0.224838
chrA10-107227	chrA10	107227	C	T	-0.211894	0.316406	0.50386
chrA10-107231	chrA10	107231	T	G	-0.211894	0.316406	0.50386
chrA10-107330	chrA10	107330	G	C	-0.131843	0.266718	0.621649
chrA10-107371	chrA10	107371	A	G	-0.14904	0.268004	0.578782
chrA10-107372	chrA10	107372	A	G	-0.14904	0.268004	0.578782
chrA10-107567	chrA10	107567	G	T	-0.16395	0.290471	0.573121
chrA10-107959	chrA10	107959	C	A	-0.113604	0.270695	0.675193
chrA10-108409	chrA10	108409	C	A	-0.257338	0.290203	0.376323
chrA10-108412	chrA10	108412	A	G	-0.257338	0.290203	0.376323
chrA10-109130	chrA10	109130	A	C	-0.171573	0.267498	0.522028
chrA10-109442	chrA10	109442	C	G	-0.247981	0.289775	0.393191
chrA10-110167	chrA10	110167	T	A	-0.0489169	0.236297	0.836218
chrA10-110247	chrA10	110247	G	A	-0.150615	0.246521	0.541948
chrA10-110255	chrA10	110255	C	T	-0.103129	0.234578	0.660695
chrA10-110258	chrA10	110258	C	G	-0.103129	0.234578	0.660695
chrA10-110454	chrA10	110454	G	A	-0.0810907	0.229265	0.723953
chrA10-110539	chrA10	110539	G	C	-0.0170989	0.229046	0.940569
chrA10-113323	chrA10	113323	C	T	-0.00692532	0.234029	0.976423
chrA10-113497	chrA10	113497	T	A	0.0977995	0.241091	0.685448
chrA10-113589	chrA10	113589	G	T	0.119209	0.241254	0.621787
chrA10-113841	chrA10	113841	G	A	-0.164998	0.244284	0.500212
chrA10-114037	chrA10	114037	A	G	-0.000233466	0.25518	0.999271
chrA10-114040	chrA10	114040	T	C	-0.000233466	0.25518	0.999271
chrA10-114079	chrA10	114079	G	A	-0.00655354	0.256786	0.979666
chrA10-114083	chrA10	114083	G	A	0.490988	0.427677	0.252383
chrA10-114099	chrA10	114099	T	A	0.391679	0.454233	0.389606
chrA10-116930	chrA10	116930	T	C	-0.0749607	0.245	0.759965
chrA10-117375	chrA10	117375	T	A	-0.0161019	0.245458	0.947765
chrA10-117697	chrA10	117697	G	A	-0.0546126	0.243756	0.82296
chrA10-117739	chrA10	117739	T	A	-0.0588701	0.242883	0.808744
chrA10-117909	chrA10	117909	G	A	-0.0532213	0.243753	0.827396
chrA10-117910	chrA10	117910	G	A	-0.0532213	0.243753	0.827396
chrA10-118225	chrA10	118225	C	A	-0.0427869	0.242629	0.860207
chrA10-118255	chrA10	118255	A	C	-0.0602024	0.239834	0.802069
chrA10-118282	chrA10	118282	G	A	-0.0859197	0.24376	0.724868
chrA10-118366	chrA10	118366	A	G	-0.0315451	0.238162	0.894765
chrA10-119104	chrA10	119104	A	C	0.0355788	0.231183	0.877851
chrA10-136954	chrA10	136954	A	G	-0.00314765	0.22823	0.989011
chrA10-136959	chrA10	136959	G	C	-0.0389932	0.217335	0.857801
chrA10-136992	chrA10	136992	T	A	-0.0341703	0.227304	0.880663
chrA10-137017	chrA10	137017	G	A	-0.0105163	0.22927	0.963463
chrA10-137312	chrA10	137312	G	A	-0.179952	0.232876	0.440629
chrA10-137372	chrA10	137372	G	A	-0.0545347	0.244445	0.823698
chrA10-137381	chrA10	137381	A	G	-0.0545347	0.244445	0.823698
chrA10-137450	chrA10	137450	T	C	-0.0717648	0.239169	0.764457
chrA10-137460	chrA10	137460	C	G	-0.0848109	0.239377	0.723504
chrA10-137702	chrA10	137702	G	T	-0.0731993	0.240842	0.76151
chrA10-138345	chrA10	138345	A	T	-0.0162092	0.250282	0.948429
chrA10-138503	chrA10	138503	G	A	0.0552766	0.520244	0.915494
chrA10-138512	chrA10	138512	C	A	0.0552766	0.520244	0.915494
chrA10-138523	chrA10	138523	G	A	0.20304	0.518876	0.696004
chrA10-138535	chrA10	138535	G	A	0.0465538	0.500418	0.925977
chrA10-138561	chrA10	138561	C	A	0.265537	0.483454	0.583472
chrA10-138568	chrA10	138568	G	T	0.320115	0.474466	0.500688
chrA10-138589	chrA10	138589	C	T	-0.0444442	0.472536	0.925164
chrA10-138625	chrA10	138625	G	A	-0.0205692	0.300547	0.945507
chrA10-138653	chrA10	138653	T	C	-0.222129	0.26821	0.408591
chrA10-138698	chrA10	138698	T	A	-0.177956	0.258945	0.492765
chrA10-139442	chrA10	139442	C	T	-0.0634628	0.239159	0.791019
chrA10-139538	chrA10	139538	A	T	-0.0772766	0.243941	0.751751
chrA10-139545	chrA10	139545	C	G	-0.0772766	0.243941	0.751751
chrA10-139567	chrA10	139567	T	C	-0.0727023	0.246084	0.76798
chrA10-139574	chrA10	139574	G	T	-0.15809	0.245958	0.521152
chrA10-139807	chrA10	139807	C	A	0.0692248	0.240333	0.773629
chrA10-139809	chrA10	139809	A	G	0.0343202	0.305011	0.910528
chrA10-140331	chrA10	140331	A	G	0.0218676	0.24062	0.927683
chrA10-140512	chrA10	140512	G	A	-0.00221702	0.243678	0.99275
chrA10-140517	chrA10	140517	G	A	-0.00221702	0.243678	0.99275
chrA10-140533	chrA10	140533	T	C	0.0762238	0.242651	0.753764
chrA10-140556	chrA10	140556	T	A	0.0526939	0.24018	0.826577
chrA10-140865	chrA10	140865	T	G	0.0167351	0.232175	0.942614
chrA10-141012	chrA10	141012	G	T	-0.0444242	0.24166	0.854341
chrA10-141334	chrA10	141334	C	A	0.188091	0.301328	0.533233
chrA10-141370	chrA10	141370	C	A	-0.00753141	0.243788	0.975387
chrA10-141383	chrA10	141383	G	A	-0.0258534	0.243151	0.915434
chrA10-141392	chrA10	141392	A	G	-0.0258534	0.243151	0.915434
chrA10-141472	chrA10	141472	T	G	-0.071519	0.24534	0.770976
chrA10-141497	chrA10	141497	G	A	0.135393	0.243251	0.578451
chrA10-141505	chrA10	141505	G	A	0.107817	0.240445	0.654365
chrA10-141522	chrA10	141522	C	G	-0.0817478	0.231432	0.724307
chrA10-141547	chrA10	141547	T	A	-0.0669935	0.230997	0.772115
chrA10-141568	chrA10	141568	G	A	-0.0310177	0.243007	0.898567
chrA10-141658	chrA10	141658	T	C	-0.0448849	0.232319	0.847003
chrA10-141727	chrA10	141727	A	G	-0.0275352	0.232052	0.905669
chrA10-141736	chrA10	141736	A	G	-0.0275352	0.232052	0.905669
chrA10-141815	chrA10	141815	C	T	-0.0544258	0.233251	0.815749
chrA10-141822	chrA10	141822	T	C	-0.0405865	0.232295	0.861484
chrA10-141886	chrA10	141886	C	T	-0.0903964	0.230642	0.695542
chrA10-141898	chrA10	141898	T	A	-0.0951843	0.230877	0.680599
chrA10-141899	chrA10	141899	T	C	-0.0951843	0.230877	0.680599
chrA10-142252	chrA10	142252	T	A	0.144982	0.341089	0.671272
chrA10-142377	chrA10	142377	T	A	0.277691	0.351525	0.430525
chrA10-142429	chrA10	142429	C	A	0.129018	0.344876	0.708743
chrA10-143054	chrA10	143054	A	T	0.0921686	0.247445	0.709946
chrA10-143261	chrA10	143261	A	T	0.163303	0.342309	0.633859
chrA10-143789	chrA10	143789	T	G	0.209009	0.407572	0.60867
chrA10-143813	chrA10	143813	A	C	-0.0922653	0.400502	0.818046
chrA10-144072	chrA10	144072	T	G	-0.63024	0.429203	0.143633
chrA10-144268	chrA10	144268	A	G	0.190642	0.268201	0.478061
chrA10-144280	chrA10	144280	A	G	0.148819	0.447583	0.739878
chrA10-144342	chrA10	144342	G	A	0.0635157	0.406246	0.875923
chrA10-144349	chrA10	144349	A	G	-0.192339	0.404448	0.634929
chrA10-144465	chrA10	144465	A	T	0.199373	0.37662	0.597156
chrA10-144466	chrA10	144466	T	A	0.199373	0.37662	0.597156
chrA10-145240	chrA10	145240	G	T	0.227564	0.273348	0.406158
chrA10-145301	chrA10	145301	A	G	0.146475	0.268403	0.585886
chrA10-146459	chrA10	146459	G	C	-0.150716	0.273469	0.582187
chrA10-146478	chrA10	146478	A	C	-0.110133	0.258575	0.670641
chrA10-146497	chrA10	146497	C	T	-0.0652077	0.254901	0.798367
chrA10-146501	chrA10	146501	C	A	-0.0652077	0.254901	0.798367
chrA10-146603	chrA10	146603	T	C	-0.05931	0.249598	0.812428
chrA10-146604	chrA10	146604	A	C	-0.05931	0.249598	0.812428
chrA10-146675	chrA10	146675	T	C	-0.000737561	0.238962	0.997541
chrA10-146717	chrA10	146717	C	A	-0.152138	0.280219	0.587811
chrA10-146740	chrA10	146740	G	C	-0.072861	0.248325	0.769526
chrA10-147011	chrA10	147011	A	G	0.214213	0.277242	0.440677
chrA10-147063	chrA10	147063	T	G	0.134162	0.28039	0.632851
chrA10-147179	chrA10	147179	A	G	-0.36312	0.427712	0.396949
chrA10-147239	chrA10	147239	A	T	-0.488353	0.43003	0.257529
chrA10-147300	chrA10	147300	G	T	-0.483697	0.450198	0.283988
chrA10-147540	chrA10	147540	A	G	-0.458385	0.46221	0.32258
chrA10-147939	chrA10	147939	T	A	-0.422811	0.468075	0.3675
chrA10-149528	chrA10	149528	T	C	-0.613747	0.466875	0.190218
chrA10-150439	chrA10	150439	A	T	-0.483697	0.450198	0.283988
chrA10-150446	chrA10	150446	T	G	-0.483697	0.450198	0.283988
chrA10-150693	chrA10	150693	T	C	-0.219694	0.241372	0.363865
chrA10-150738	chrA10	150738	G	T	0.00411625	0.336516	0.990253
chrA10-150755	chrA10	150755	T	A	-0.483697	0.450198	0.283988
chrA10-150800	chrA10	150800	C	T	-0.483697	0.450198	0.283988
chrA10-150819	chrA10	150819	C	G	0.0170084	0.338545	0.959984
chrA10-150860	chrA10	150860	T	C	-0.244288	0.225342	0.27969
chrA10-150971	chrA10	150971	C	A	0.104588	0.265484	0.694054
chrA10-151070	chrA10	151070	C	T	0.134718	0.264	0.61043
chrA10-151073	chrA10	151073	C	A	-0.168222	0.289251	0.561534
chrA10-151094	chrA10	151094	A	C	0.123956	0.263829	0.639006
chrA10-151189	chrA10	151189	G	A	-0.0640717	0.236082	0.786378
chrA10-151218	chrA10	151218	T	C	0.0629549	0.26094	0.80961
chrA10-151248	chrA10	151248	G	T	0.0773866	0.257542	0.764135
chrA10-151352	chrA10	151352	G	A	0.163001	0.254314	0.522324
chrA10-151396	chrA10	151396	C	G	0.0933572	0.257528	0.717367
chrA10-151418	chrA10	151418	G	C	-0.275312	0.297971	0.356668
chrA10-151501	chrA10	151501	A	G	-0.11231	0.327586	0.732093
chrA10-151574	chrA10	151574	C	A	-0.1866	0.323742	0.565029
chrA10-151609	chrA10	151609	A	T	-0.221421	0.332829	0.506676
chrA10-151614	chrA10	151614	T	C	-0.221421	0.332829	0.506676
chrA10-151668	chrA10	151668	G	A	-0.166679	0.295979	0.573993
chrA10-151707	chrA10	151707	T	A	-0.338549	0.314025	0.282344
chrA10-151714	chrA10	151714	A	C	-0.0553915	0.262305	0.832977
chrA10-151782	chrA10	151782	G	A	0.0823785	0.261317	0.752919
chrA10-151816	chrA10	151816	T	C	-0.228142	0.299026	0.446428
chrA10-151966	chrA10	151966	C	A	-0.00364403	0.236886	0.987743
chrA10-151994	chrA10	151994	C	T	0.152891	0.266857	0.567362
chrA10-152001	chrA10	152001	A	C	0.152891	0.266857	0.567362
chrA10-152007	chrA10	152007	C	T	0.152891	0.266857	0.567362
chrA10-152046	chrA10	152046	A	G	0.0271869	0.240928	0.910273
chrA10-152059	chrA10	152059	G	A	0.0169362	0.242166	0.944317
chrA10-152063	chrA10	152063	C	T	0.0169362	0.242166	0.944317
chrA10-152098	chrA10	152098	A	T	0.185589	0.26742	0.488523
chrA10-152225	chrA10	152225	C	T	-0.0172239	0.240051	0.942875
chrA10-152238	chrA10	152238	T	C	0.0825342	0.265089	0.755876
chrA10-152268	chrA10	152268	G	C	0.0521755	0.263986	0.843532
chrA10-152324	chrA10	152324	A	G	0.0612226	0.265473	0.817858
chrA10-152335	chrA10	152335	A	G	-0.0846467	0.241994	0.726881
chrA10-152343	chrA10	152343	T	C	-0.489298	0.43068	0.257329
chrA10-152604	chrA10	152604	G	A	0.0743965	0.269571	0.782859
chrA10-152614	chrA10	152614	A	G	0.0743965	0.269571	0.782859
chrA10-152698	chrA10	152698	T	A	0.093973	0.264769	0.723036
chrA10-152907	chrA10	152907	A	T	0.114988	0.258546	0.657003
chrA10-152934	chrA10	152934	T	A	-0.160712	0.253879	0.527471
chrA10-152940	chrA10	152940	A	T	-0.160712	0.253879	0.527471
chrA10-152970	chrA10	152970	T	C	0.0742105	0.264828	0.779609
chrA10-153169	chrA10	153169	G	A	0.068391	0.259473	0.792389
chrA10-153184	chrA10	153184	C	T	-0.0256024	0.253277	0.919589
chrA10-153195	chrA10	153195	T	C	-0.120791	0.302304	0.689919
chrA10-153238	chrA10	153238	G	T	0.0373182	0.250791	0.881866
chrA10-153262	chrA10	153262	G	T	-0.0215278	0.304575	0.943725
chrA10-153299	chrA10	153299	T	C	0.038698	0.2532	0.878688
chrA10-153319	chrA10	153319	A	G	-0.0278711	0.262367	0.915511
chrA10-153321	chrA10	153321	G	A	-0.0278711	0.262367	0.915511
chrA10-153381	chrA10	153381	C	T	-0.421057	0.454258	0.355136
chrA10-153407	chrA10	153407	C	G	-0.0494641	0.265975	0.852663
chrA10-153418	chrA10	153418	T	A	-0.0353009	0.254205	0.8897
chrA10-153467	chrA10	153467	C	T	-0.110629	0.29546	0.708498
chrA10-153491	chrA10	153491	G	A	0.0605133	0.274524	0.82577
chrA10-153530	chrA10	153530	A	G	0.129454	0.272004	0.634667
chrA10-153609	chrA10	153609	A	G	0.158208	0.344092	0.646192
chrA10-153670	chrA10	153670	G	C	-0.15618	0.282174	0.580572
chrA10-153714	chrA10	153714	T	C	0.00977495	0.297703	0.973841
chrA10-153757	chrA10	153757	T	G	-0.00934932	0.294178	0.97468
chrA10-153782	chrA10	153782	A	G	0.302361	0.357606	0.398877
chrA10-153789	chrA10	153789	A	T	0.302361	0.357606	0.398877
chrA10-153838	chrA10	153838	A	G	0.308003	0.353479	0.384652
chrA10-153863	chrA10	153863	T	A	0.27416	0.344081	0.426557
chrA10-153891	chrA10	153891	C	A	0.308003	0.353479	0.384652
chrA10-153893	chrA10	153893	G	T	0.31576	0.344505	0.360523
chrA10-153940	chrA10	153940	C	G	0.129018	0.344876	0.708743
chrA10-154516	chrA10	154516	C	A	-0.142727	0.301211	0.636148
chrA10-154707	chrA10	154707	G	A	-0.174009	0.27141	0.522203
chrA10-161110	chrA10	161110	G	A	-0.451581	0.299104	0.132744
chrA10-161587	chrA10	161587	A	T	0.135439	0.250779	0.589773
chrA10-161850	chrA10	161850	G	T	-0.177435	0.284142	0.533067
chrA10-162437	chrA10	162437	G	C	0.0124032	0.256906	0.961544
chrA10-165467	chrA10	165467	C	A	0.0588905	0.241662	0.807732
chrA10-166030	chrA10	166030	C	T	0.0308887	0.236605	0.896268
chrA10-166065	chrA10	166065	T	G	0.0046566	0.237207	0.984358
chrA10-166316	chrA10	166316	C	T	0.0222448	0.235732	0.924918
chrA10-166330	chrA10	166330	G	T	0.102992	0.239132	0.667175
chrA10-166340	chrA10	166340	G	C	0.0966315	0.23846	0.685758
chrA10-166342	chrA10	166342	G	A	0.0966315	0.23846	0.685758
chrA10-166441	chrA10	166441	A	T	0.0605698	0.238244	0.799587
chrA10-166462	chrA10	166462	G	A	0.0809243	0.235688	0.731708
chrA10-166554	chrA10	166554	G	T	0.0156268	0.236106	0.947299
chrA10-166615	chrA10	166615	G	C	-0.105331	0.2455	0.668371
chrA10-166771	chrA10	166771	C	T	0.145342	0.333902	0.663846
chrA10-166820	chrA10	166820	T	A	0.279542	0.341643	0.41424
chrA10-166885	chrA10	166885	A	T	0.0995862	0.331614	0.764268
chrA10-166897	chrA10	166897	C	T	0.106921	0.333383	0.748776
chrA10-167002	chrA10	167002	C	T	-0.2032	0.620445	0.743642
chrA10-167081	chrA10	167081	T	C	-0.162017	0.428551	0.705805
chrA10-167192	chrA10	167192	C	G	0.426769	0.564498	0.450567
chrA10-167247	chrA10	167247	T	A	0.148825	0.298782	0.618979
chrA10-167249	chrA10	167249	C	G	0.411352	0.440899	0.351999
chrA10-167269	chrA10	167269	T	C	0.558757	0.439633	0.20528
chrA10-167338	chrA10	167338	A	G	1.02683	0.554554	0.0656145
chrA10-167346	chrA10	167346	G	T	0.590001	0.568503	0.300662
chrA10-167372	chrA10	167372	T	A	0.0864985	0.335148	0.796613
chrA10-167408	chrA10	167408	A	T	0.300792	0.317447	0.344558
chrA10-167432	chrA10	167432	C	A	0.219391	0.350262	0.531821
chrA10-167518	chrA10	167518	C	A	0.515739	0.588455	0.381892
chrA10-167711	chrA10	167711	A	G	0.0220195	0.349386	0.949814
chrA10-167761	chrA10	167761	C	T	0.368517	0.352881	0.297656
chrA10-167802	chrA10	167802	A	G	0.25716	0.40525	0.526463
chrA10-167825	chrA10	167825	A	C	0.462863	0.358222	0.197871
chrA10-167983	chrA10	167983	T	C	-0.0169006	0.385745	0.965099
chrA10-168075	chrA10	168075	T	A	0.198364	0.377108	0.599487
chrA10-168083	chrA10	168083	T	C	0.198364	0.377108	0.599487
chrA10-168087	chrA10	168087	A	T	0.308526	0.337008	0.361086
chrA10-168124	chrA10	168124	A	G	0.198364	0.377108	0.599487
chrA10-168141	chrA10	168141	C	T	0.207086	0.341775	0.545289
chrA10-168310	chrA10	168310	G	A	0.213875	0.313148	0.495441
chrA10-168313	chrA10	168313	T	A	0.213875	0.313148	0.495441
chrA10-168364	chrA10	168364	A	G	0.278706	0.307646	0.366108
chrA10-168391	chrA10	168391	A	G	0.278706	0.307646	0.366108
chrA10-168430	chrA10	168430	G	A	0.203867	0.307105	0.507593
chrA10-168533	chrA10	168533	A	T	0.173812	0.333128	0.602441
chrA10-168540	chrA10	168540	C	G	0.278706	0.307646	0.366108
chrA10-168558	chrA10	168558	C	G	0.173812	0.333128	0.602441
chrA10-168628	chrA10	168628	T	C	0.173812	0.333128	0.602441
chrA10-168864	chrA10	168864	C	T	0.375111	0.345519	0.278997
chrA10-168894	chrA10	168894	T	G	0.341869	0.340374	0.316454
chrA10-168927	chrA10	168927	C	A	0.450561	0.31168	0.149922
chrA10-168997	chrA10	168997	A	G	0.14177	0.339533	0.676747
chrA10-169098	chrA10	169098	G	A	0.229459	0.3429	0.50419
chrA10-169120	chrA10	169120	A	G	0.266512	0.341689	0.43636
chrA10-169123	chrA10	169123	T	G	0.266512	0.341689	0.43636
chrA10-169179	chrA10	169179	T	C	0.173812	0.333128	0.602441
chrA10-169240	chrA10	169240	G	A	0.0685751	0.342165	0.841368
chrA10-169349	chrA10	169349	G	A	0.144803	0.339411	0.670127
chrA10-169574	chrA10	169574	A	G	0.112852	0.344755	0.743768
chrA10-169615	chrA10	169615	C	T	0.242677	0.311164	0.436409
chrA10-169643	chrA10	169643	A	C	0.242677	0.311164	0.436409
chrA10-169847	chrA10	169847	G	A	0.271073	0.306391	0.377409
chrA10-169910	chrA10	169910	T	C	0.173812	0.333128	0.602441
chrA10-169957	chrA10	169957	A	C	-0.0563291	0.366156	0.877898
chrA10-169986	chrA10	169986	T	C	0.0269604	0.348874	0.938483
chrA10-170073	chrA10	170073	G	A	0.383969	0.36132	0.28926
chrA10-171778	chrA10	171778	C	T	0.291485	0.385657	0.450687
chrA10-171794	chrA10	171794	A	C	0.16079	0.350687	0.647112
chrA10-171834	chrA10	171834	A	T	0.193976	0.320533	0.545782
chrA10-171883	chrA10	171883	G	A	0.079753	0.345133	0.8175
chrA10-171893	chrA10	171893	A	G	0.237916	0.322463	0.46153
chrA10-172233	chrA10	172233	T	C	0.222107	0.341996	0.516828
chrA10-172848	chrA10	172848	A	G	0.266983	0.343303	0.437709
chrA10-173942	chrA10	173942	G	T	0.251832	0.306793	0.412748
chrA10-173987	chrA10	173987	C	A	0.262149	0.363402	0.471557
chrA10-174385	chrA10	174385	C	T	0.28611	0.368509	0.438469
chrA10-174394	chrA10	174394	T	C	0.213991	0.351183	0.543018
chrA10-174399	chrA10	174399	G	T	0.218262	0.344694	0.527354
chrA10-174441	chrA10	174441	A	G	0.193222	0.319295	0.545791
chrA10-174467	chrA10	174467	C	T	0.163851	0.327834	0.61779
chrA10-174694	chrA10	174694	C	G	0.375246	0.34998	0.284979
chrA10-174722	chrA10	174722	A	T	0.404151	0.351277	0.251361
chrA10-174881	chrA10	174881	T	A	0.250916	0.321683	0.436345
chrA10-174883	chrA10	174883	A	G	0.250916	0.321683	0.436345
chrA10-175015	chrA10	175015	C	G	0.207309	0.348216	0.552313
chrA10-175072	chrA10	175072	T	C	0.0947632	0.334854	0.777482
chrA10-175343	chrA10	175343	C	T	0.143904	0.338167	0.670919
chrA10-175345	chrA10	175345	G	C	0.143904	0.338167	0.670919
chrA10-175372	chrA10	175372	A	T	0.213407	0.324839	0.511992
chrA10-175538	chrA10	175538	C	G	0.285765	0.321981	0.375908
chrA10-175541	chrA10	175541	A	G	0.285765	0.321981	0.375908
chrA10-175550	chrA10	175550	C	T	0.285765	0.321981	0.375908
chrA10-175599	chrA10	175599	A	G	0.238614	0.344784	0.48973
chrA10-175607	chrA10	175607	C	G	0.226865	0.326738	0.488313
chrA10-175638	chrA10	175638	C	T	0.460387	0.350481	0.190553
chrA10-175659	chrA10	175659	C	T	0.599667	0.348357	0.0867858
chrA10-175889	chrA10	175889	T	C	0.396718	0.328859	0.229167
chrA10-176081	chrA10	176081	A	C	0.448504	0.355674	0.20884
chrA10-176128	chrA10	176128	T	C	0.354685	0.317102	0.264742
chrA10-176136	chrA10	176136	G	T	0.354685	0.317102	0.264742
chrA10-176297	chrA10	176297	T	C	0.264279	0.305166	0.387562
chrA10-176328	chrA10	176328	T	A	0.250344	0.3096	0.419743
chrA10-176361	chrA10	176361	A	G	0.271073	0.306391	0.377409
chrA10-176555	chrA10	176555	G	T	0.173812	0.333128	0.602441
chrA10-176735	chrA10	176735	C	T	0.200914	0.311052	0.519103
chrA10-176846	chrA10	176846	A	G	0.329345	0.336321	0.328684
chrA10-177294	chrA10	177294	A	T	0.277144	0.320082	0.387652
chrA10-178373	chrA10	178373	A	G	-0.141975	0.232784	0.542648
chrA10-178926	chrA10	178926	G	T	-0.140315	0.23413	0.549676
chrA10-179004	chrA10	179004	T	G	0.237202	0.240459	0.325152
chrA10-179035	chrA10	179035	T	C	0.00874382	0.237172	0.970629
chrA10-179069	chrA10	179069	C	T	-0.0950921	0.237467	0.689275
chrA10-179092	chrA10	179092	G	T	0.0395834	0.234983	0.866405
chrA10-179235	chrA10	179235	T	A	0.131453	0.241112	0.586252
chrA10-179244	chrA10	179244	T	G	0.0778297	0.23864	0.744674
chrA10-179274	chrA10	179274	G	A	0.0714469	0.237991	0.764343
chrA10-179415	chrA10	179415	T	C	0.0445881	0.243108	0.854671
chrA10-179603	chrA10	179603	A	T	0.0371799	0.237166	0.875593
chrA10-179604	chrA10	179604	G	A	0.0371799	0.237166	0.875593
chrA10-179620	chrA10	179620	G	A	0.0891567	0.238416	0.70885
chrA10-180649	chrA10	180649	C	T	0.162269	0.339537	0.633257
chrA10-180723	chrA10	180723	G	A	0.33693	0.317834	0.290438
chrA10-180878	chrA10	180878	C	A	0.28609	0.329848	0.386838
chrA10-181192	chrA10	181192	G	A	0.182971	0.335472	0.586101
chrA10-181316	chrA10	181316	T	C	-0.162393	0.241779	0.502608
chrA10-181357	chrA10	181357	G	C	-0.252655	0.246801	0.307257
chrA10-181417	chrA10	181417	C	T	-0.146529	0.232516	0.52932
chrA10-181433	chrA10	181433	G	A	-0.136201	0.233775	0.560836
chrA10-181510	chrA10	181510	C	A	0.379022	0.351227	0.281881
chrA10-181860	chrA10	181860	A	G	0.144324	0.343189	0.674562
chrA10-181940	chrA10	181940	G	C	0.100246	0.392911	0.79889
chrA10-182035	chrA10	182035	C	A	0.0596449	0.367074	0.871093
chrA10-182057	chrA10	182057	A	G	-0.0359777	0.350143	0.918267
chrA10-182073	chrA10	182073	A	G	0.0501801	0.357647	0.888565
chrA10-182215	chrA10	182215	C	T	0.2251	0.36487	0.538011
chrA10-182443	chrA10	182443	T	C	-0.164792	0.439118	0.707867
chrA10-182512	chrA10	182512	T	C	0.142687	0.335567	0.671159
chrA10-182557	chrA10	182557	A	T	0.232089	0.323372	0.473804
chrA10-182630	chrA10	182630	G	A	0.484628	0.323717	0.136016
chrA10-182682	chrA10	182682	A	T	0.290768	0.32623	0.373886
chrA10-182860	chrA10	182860	T	G	0.4152	0.318375	0.193753
chrA10-182893	chrA10	182893	A	T	0.305588	0.325802	0.349446
chrA10-182894	chrA10	182894	T	C	0.305588	0.325802	0.349446
chrA10-183076	chrA10	183076	G	T	0.517677	0.333051	0.121749
chrA10-183079	chrA10	183079	G	T	0.517677	0.333051	0.121749
chrA10-183131	chrA10	183131	G	A	0.487602	0.328937	0.139885
chrA10-183185	chrA10	183185	T	C	0.379452	0.339887	0.265644
chrA10-183192	chrA10	183192	C	T	0.508916	0.335875	0.131368
chrA10-183276	chrA10	183276	G	A	0.333693	0.325949	0.307238
chrA10-183282	chrA10	183282	T	C	-0.0586614	0.240474	0.807537
chrA10-183300	chrA10	183300	A	G	0.236903	0.334239	0.479319
chrA10-183541	chrA10	183541	G	A	-0.377714	0.44673	0.398879
chrA10-183543	chrA10	183543	C	G	-0.170288	0.442066	0.700509
chrA10-183571	chrA10	183571	A	T	-0.284511	0.440313	0.51895
chrA10-183592	chrA10	183592	G	C	-0.503054	0.424012	0.236925
chrA10-183610	chrA10	183610	G	T	-0.271152	0.420137	0.519445
chrA10-183715	chrA10	183715	C	T	0.276057	0.402086	0.493187
chrA10-183733	chrA10	183733	A	T	-0.135759	0.255394	0.595641
chrA10-183766	chrA10	183766	C	T	-0.583079	0.429707	0.176399
chrA10-183784	chrA10	183784	A	C	0.0320033	0.269282	0.905521
chrA10-183817	chrA10	183817	T	A	-0.0603095	0.301708	0.841776
chrA10-183863	chrA10	183863	C	T	0.299673	0.425914	0.482534
chrA10-184100	chrA10	184100	G	C	0.00343364	0.280981	0.990263
chrA10-184227	chrA10	184227	G	A	0.0772898	0.285558	0.786942
chrA10-184272	chrA10	184272	T	C	0.259046	0.309765	0.404044
chrA10-184330	chrA10	184330	A	G	0.100309	0.273812	0.714513
chrA10-184339	chrA10	184339	C	G	0.100309	0.273812	0.714513
chrA10-184350	chrA10	184350	C	T	0.0593426	0.270501	0.826587
chrA10-184351	chrA10	184351	T	C	0.0593426	0.270501	0.826587
chrA10-184363	chrA10	184363	A	G	0.0241915	0.268461	0.928292
chrA10-184379	chrA10	184379	G	T	0.0948566	0.265538	0.721316
chrA10-184583	chrA10	184583	T	C	-0.0519724	0.269811	0.847456
chrA10-184675	chrA10	184675	A	C	-0.0060513	0.272045	0.982277
chrA10-184691	chrA10	184691	C	T	-0.0558212	0.27833	0.841257
chrA10-184813	chrA10	184813	T	G	-0.0809352	0.273405	0.76753
chrA10-184839	chrA10	184839	T	C	-0.0312583	0.278078	0.910617
chrA10-184856	chrA10	184856	T	A	0.00149892	0.272926	0.995624
chrA10-184857	chrA10	184857	T	C	0.00149892	0.272926	0.995624
chrA10-184890	chrA10	184890	G	T	0.13067	0.266854	0.624928
chrA10-184969	chrA10	184969	G	C	-0.0649836	0.270374	0.810318
chrA10-184983	chrA10	184983	G	A	-0.0649836	0.270374	0.810318
chrA10-185045	chrA10	185045	C	T	-0.0649836	0.270374	0.810318
chrA10-185076	chrA10	185076	C	T	0.0739118	0.324315	0.819966
chrA10-185084	chrA10	185084	A	G	-0.0884711	0.268169	0.741829
chrA10-185100	chrA10	185100	T	A	0.06643	0.266269	0.803253
chrA10-185104	chrA10	185104	G	A	0.06643	0.266269	0.803253
chrA10-185155	chrA10	185155	G	A	-0.145892	0.273275	0.594052
chrA10-185251	chrA10	185251	T	C	-0.0721313	0.274967	0.793351
chrA10-185769	chrA10	185769	T	G	-0.0534408	0.271995	0.844444
chrA10-185832	chrA10	185832	G	A	-0.0281896	0.271873	0.917526
chrA10-185865	chrA10	185865	G	A	0.0142787	0.275232	0.958679
chrA10-185914	chrA10	185914	T	A	0.125844	0.284361	0.658589
chrA10-186028	chrA10	186028	T	G	-0.159135	0.283564	0.575318
chrA10-186039	chrA10	186039	A	G	-0.162356	0.282918	0.566734
chrA10-186373	chrA10	186373	T	C	-0.0379119	0.30789	0.902129
chrA10-186386	chrA10	186386	C	T	-0.325029	0.332266	0.329195
chrA10-186398	chrA10	186398	T	C	-0.188739	0.316571	0.551746
chrA10-186418	chrA10	186418	A	C	-0.130965	0.307666	0.670822
chrA10-186505	chrA10	186505	T	A	-0.0188104	0.289187	0.948205
chrA10-186608	chrA10	186608	C	T	0.0449266	0.271657	0.868819
chrA10-187984	chrA10	187984	T	C	-0.0649836	0.270374	0.810318
chrA10-188131	chrA10	188131	C	A	-0.0267084	0.272241	0.92195
chrA10-188137	chrA10	188137	T	C	-0.0504172	0.274583	0.85451
chrA10-188164	chrA10	188164	T	C	-0.0889873	0.272591	0.74444
chrA10-188219	chrA10	188219	G	C	-0.0795258	0.274041	0.771979
chrA10-188224	chrA10	188224	C	T	-0.0795258	0.274041	0.771979
chrA10-188237	chrA10	188237	G	A	-0.0795258	0.274041	0.771979
chrA10-188264	chrA10	188264	T	C	-0.0921616	0.271889	0.735005
chrA10-188281	chrA10	188281	G	T	0.00958221	0.276381	0.972379
chrA10-188293	chrA10	188293	T	C	0.0325641	0.274011	0.905524
chrA10-188342	chrA10	188342	C	A	0.00958221	0.276381	0.972379
chrA10-188351	chrA10	188351	T	C	0.00958221	0.276381	0.972379
chrA10-188356	chrA10	188356	G	C	-0.0489798	0.278585	0.860624
chrA10-188389	chrA10	188389	C	T	-0.0205222	0.292287	0.944098
chrA10-188507	chrA10	188507	G	C	-0.0780881	0.279448	0.78021
chrA10-188519	chrA10	188519	G	T	-0.0366794	0.270631	0.892332
chrA10-188777	chrA10	188777	G	C	-0.0614771	0.272639	0.821839
chrA10-189119	chrA10	189119	A	G	-0.249282	0.280026	0.374469
chrA10-189153	chrA10	189153	G	A	-0.10815	0.27923	0.698951
chrA10-189157	chrA10	189157	T	A	-0.141748	0.28325	0.617343
chrA10-189188	chrA10	189188	T	C	-0.153595	0.279265	0.58296
chrA10-189221	chrA10	189221	G	C	-0.10532	0.275297	0.702464
chrA10-189270	chrA10	189270	G	T	-0.0112818	0.286632	0.968644
chrA10-190354	chrA10	190354	C	T	-0.00214588	0.272143	0.993717
chrA10-190468	chrA10	190468	A	C	-0.0274149	0.272259	0.919898
chrA10-190555	chrA10	190555	C	A	-0.0367081	0.274882	0.893905
chrA10-190631	chrA10	190631	G	A	-0.0232923	0.272566	0.931988
chrA10-190640	chrA10	190640	C	T	-0.0274149	0.272259	0.919898
chrA10-190671	chrA10	190671	G	A	-0.0232923	0.272566	0.931988
chrA10-190701	chrA10	190701	A	T	-0.0649836	0.270374	0.810318
chrA10-190815	chrA10	190815	T	A	0.0815649	0.277698	0.76929
chrA10-191258	chrA10	191258	A	G	-0.213604	0.301508	0.479524
chrA10-191319	chrA10	191319	A	C	-0.0757946	0.277571	0.785097
chrA10-191420	chrA10	191420	G	A	-0.0571866	0.281276	0.839107
chrA10-191442	chrA10	191442	G	A	-0.0654335	0.278508	0.814503
chrA10-192045	chrA10	192045	C	T	-0.0672706	0.273003	0.805629
chrA10-192378	chrA10	192378	C	G	-0.0343525	0.276816	0.901367
chrA10-192384	chrA10	192384	T	C	-0.0343525	0.276816	0.901367
chrA10-192420	chrA10	192420	A	G	-0.029004	0.255671	0.909798
chrA10-192539	chrA10	192539	T	G	-0.0854806	0.259992	0.742679
chrA10-192581	chrA10	192581	G	T	-0.0815803	0.270257	0.763084
chrA10-192595	chrA10	192595	T	A	-0.0214518	0.266945	0.936034
chrA10-192686	chrA10	192686	T	A	-0.108873	0.238966	0.649193
chrA10-192745	chrA10	192745	A	G	-0.059235	0.26325	0.822207
chrA10-192792	chrA10	192792	C	T	-0.0679637	0.274665	0.804831
chrA10-192804	chrA10	192804	T	A	-0.0439349	0.272321	0.872
chrA10-192896	chrA10	192896	T	G	-0.029668	0.271098	0.912971
chrA10-193687	chrA10	193687	T	A	-0.0716732	0.263938	0.786258
chrA10-194230	chrA10	194230	A	G	0.0121742	0.278026	0.965119
chrA10-194314	chrA10	194314	A	G	-0.0636773	0.272879	0.815735
chrA10-194333	chrA10	194333	T	G	-0.0543087	0.272807	0.842416
chrA10-194352	chrA10	194352	T	G	-0.064439	0.275117	0.81506
chrA10-194362	chrA10	194362	G	T	-0.064439	0.275117	0.81506
chrA10-194445	chrA10	194445	T	C	-0.0609542	0.280437	0.828163
chrA10-194506	chrA10	194506	T	C	0.00165477	0.27948	0.995282
chrA10-194853	chrA10	194853	G	A	-0.248648	0.319193	0.436946
chrA10-194859	chrA10	194859	A	G	-0.23095	0.315247	0.464696
chrA10-194878	chrA10	194878	T	C	-0.136182	0.307817	0.658688
chrA10-194910	chrA10	194910	C	A	-0.12481	0.315777	0.693099
chrA10-194930	chrA10	194930	G	C	0.0476606	0.321288	0.882228
chrA10-194985	chrA10	194985	T	C	0.0736654	0.23195	0.75114
chrA10-194995	chrA10	194995	A	G	0.15487	0.30144	0.608006
chrA10-194998	chrA10	194998	T	G	0.15487	0.30144	0.608006
chrA10-195007	chrA10	195007	C	T	0.29165	0.307328	0.343821
chrA10-195009	chrA10	195009	C	A	0.29165	0.307328	0.343821
chrA10-195191	chrA10	195191	G	T	0.0434651	0.298379	0.884334
chrA10-195196	chrA10	195196	A	G	0.00284504	0.2945	0.992302
chrA10-195204	chrA10	195204	T	C	0.00284504	0.2945	0.992302
chrA10-195232	chrA10	195232	A	T	-0.00461931	0.291188	0.98736
chrA10-195272	chrA10	195272	A	T	-0.446576	0.301414	0.140085
chrA10-195277	chrA10	195277	C	T	-0.446576	0.301414	0.140085
chrA10-195303	chrA10	195303	C	G	-0.513588	0.305157	0.0939944
chrA10-195318	chrA10	195318	T	A	-0.539784	0.309802	0.0830486
chrA10-195332	chrA10	195332	G	A	-0.469157	0.30564	0.126431
chrA10-195416	chrA10	195416	A	T	-0.0317207	0.275782	0.908549
chrA10-195433	chrA10	195433	A	C	-0.0324924	0.289667	0.910805
chrA10-195531	chrA10	195531	C	A	0.0272184	0.287099	0.924569
chrA10-195551	chrA10	195551	G	A	0.105048	0.284751	0.712601
chrA10-196119	chrA10	196119	C	T	-0.0849735	0.272876	0.755835
chrA10-196159	chrA10	196159	C	T	-0.060973	0.270617	0.821977
chrA10-196160	chrA10	196160	T	C	0.467392	0.425858	0.273785
chrA10-196250	chrA10	196250	C	T	-0.608439	0.518637	0.242189
chrA10-196281	chrA10	196281	T	C	0.0409651	0.370238	0.912013
chrA10-196374	chrA10	196374	T	C	-0.274753	0.262997	0.297476
chrA10-196483	chrA10	196483	G	T	-0.327921	0.465664	0.482161
chrA10-196493	chrA10	196493	A	C	-0.327921	0.465664	0.482161
chrA10-196601	chrA10	196601	C	T	0.863199	0.550818	0.118733
chrA10-196623	chrA10	196623	T	G	0.894452	0.571607	0.119276
chrA10-197047	chrA10	197047	T	A	0.117631	0.340011	0.729749
chrA10-197266	chrA10	197266	T	A	0.0652665	0.322466	0.83982
chrA10-197329	chrA10	197329	A	G	0.255732	0.288647	0.376743
chrA10-197369	chrA10	197369	G	A	0.411811	0.451252	0.362599
chrA10-197438	chrA10	197438	G	A	0.45996	0.394484	0.24507
chrA10-197455	chrA10	197455	C	T	0.296906	0.403401	0.462624
chrA10-197474	chrA10	197474	C	G	-0.181162	0.380029	0.634114
chrA10-197533	chrA10	197533	A	T	1.02622	0.579202	0.078018
chrA10-197535	chrA10	197535	C	A	0.539808	0.503	0.284539
chrA10-197660	chrA10	197660	T	C	0.518946	0.463196	0.26396
chrA10-197678	chrA10	197678	C	T	0.426036	0.41152	0.301842
chrA10-197697	chrA10	197697	T	A	0.304984	0.479329	0.525357
chrA10-197710	chrA10	197710	T	C	0.257366	0.40426	0.525121
chrA10-197767	chrA10	197767	T	A	0.141113	0.317787	0.657506
chrA10-197778	chrA10	197778	A	T	0.0109806	0.411885	0.978759
chrA10-197783	chrA10	197783	A	G	0.478833	0.425753	0.262131
chrA10-197789	chrA10	197789	T	G	0.559164	0.442442	0.20783
chrA10-197794	chrA10	197794	C	T	-0.292866	0.428209	0.494842
chrA10-197825	chrA10	197825	C	T	0.264093	0.647103	0.683643
chrA10-197873	chrA10	197873	C	T	-0.515874	0.50556	0.308822
chrA10-197878	chrA10	197878	T	C	-0.102009	0.269504	0.705472
chrA10-197898	chrA10	197898	G	A	-0.414289	0.482681	0.391793
chrA10-197916	chrA10	197916	T	G	-0.629656	0.420059	0.135524
chrA10-197918	chrA10	197918	C	T	-0.195281	0.448528	0.663775
chrA10-198026	chrA10	198026	G	T	-0.261122	0.324688	0.422261
chrA10-198031	chrA10	198031	T	C	-0.558184	0.420249	0.185682
chrA10-198066	chrA10	198066	C	T	-0.9987	0.537733	0.0648086
chrA10-198091	chrA10	198091	C	T	0.439777	0.491426	0.371961
chrA10-198125	chrA10	198125	T	C	-0.886428	0.520416	0.0901289
chrA10-198153	chrA10	198153	T	C	-0.668193	0.642538	0.299681
chrA10-199054	chrA10	199054	G	T	-0.0549733	0.270371	0.839096
chrA10-199055	chrA10	199055	C	T	-0.0549733	0.270371	0.839096
chrA10-199073	chrA10	199073	G	A	-0.114784	0.254169	0.652065
chrA10-199293	chrA10	199293	A	T	0.00902591	0.402441	0.98213
chrA10-199294	chrA10	199294	C	A	0.00902591	0.402441	0.98213
chrA10-200011	chrA10	200011	G	A	-0.134293	0.289101	0.642802
chrA10-200037	chrA10	200037	C	G	-0.021011	0.284673	0.941241
chrA10-200053	chrA10	200053	G	A	-0.0156369	0.288076	0.956768
chrA10-200069	chrA10	200069	T	C	-0.062548	0.292557	0.830932
chrA10-200083	chrA10	200083	C	A	-0.062548	0.292557	0.830932
chrA10-200192	chrA10	200192	C	T	-0.0577144	0.276407	0.834824
chrA10-200194	chrA10	200194	C	T	-0.0577144	0.276407	0.834824
chrA10-200221	chrA10	200221	G	A	-0.0608202	0.270904	0.8226
chrA10-200287	chrA10	200287	C	T	-0.108663	0.280657	0.699057
chrA10-200321	chrA10	200321	C	T	-0.177542	0.276557	0.521656
chrA10-200324	chrA10	200324	A	T	-0.177542	0.276557	0.521656
chrA10-200386	chrA10	200386	T	C	-0.0573541	0.274467	0.834697
chrA10-200433	chrA10	200433	A	C	-0.0628143	0.268024	0.814955
chrA10-200454	chrA10	200454	G	T	-0.0628143	0.268024	0.814955
chrA10-200528	chrA10	200528	G	C	-0.0418961	0.277863	0.880308
chrA10-200533	chrA10	200533	T	G	-0.0418961	0.277863	0.880308
chrA10-200546	chrA10	200546	G	T	-0.0144764	0.28369	0.959356
chrA10-200554	chrA10	200554	C	A	-0.0144764	0.28369	0.959356
chrA10-200562	chrA10	200562	G	A	-0.0230811	0.281033	0.934629
chrA10-200574	chrA10	200574	G	T	-0.0214735	0.289461	0.940941
chrA10-200811	chrA10	200811	C	A	0.0326846	0.257993	0.89932
chrA10-200812	chrA10	200812	A	C	0.0326846	0.257993	0.89932
chrA10-200852	chrA10	200852	C	T	0.129808	0.261022	0.619542
chrA10-200893	chrA10	200893	C	T	-0.070308	0.275529	0.798861
chrA10-200902	chrA10	200902	C	A	-0.130021	0.277852	0.640351
chrA10-200918	chrA10	200918	A	C	-0.113247	0.276578	0.682659
chrA10-200920	chrA10	200920	G	A	-0.55804	0.445248	0.211612
chrA10-200961	chrA10	200961	T	A	-0.151765	0.279569	0.587861
chrA10-200984	chrA10	200984	A	C	-0.180667	0.278165	0.516794
chrA10-201082	chrA10	201082	C	T	-0.0400154	0.273148	0.883683
chrA10-201106	chrA10	201106	T	C	-0.00758888	0.280945	0.978478
chrA10-201118	chrA10	201118	T	C	-0.046012	0.278486	0.868943
chrA10-201152	chrA10	201152	G	T	-0.0811688	0.232646	0.727551
chrA10-201154	chrA10	201154	A	G	-0.116376	0.276582	0.674396
chrA10-201213	chrA10	201213	C	G	-0.0635039	0.281068	0.82149
chrA10-201215	chrA10	201215	T	C	-0.0635039	0.281068	0.82149
chrA10-201252	chrA10	201252	C	A	-0.14914	0.27518	0.588466
chrA10-201254	chrA10	201254	A	G	-0.14914	0.27518	0.588466
chrA10-201331	chrA10	201331	C	A	-0.122445	0.273696	0.655109
chrA10-201335	chrA10	201335	C	A	-0.116133	0.253165	0.646952
chrA10-201343	chrA10	201343	C	G	-0.122445	0.273696	0.655109
chrA10-201352	chrA10	201352	C	T	-0.115788	0.276168	0.675489
chrA10-201399	chrA10	201399	C	T	-0.126697	0.275925	0.64663
chrA10-201400	chrA10	201400	T	C	-0.126697	0.275925	0.64663
chrA10-201432	chrA10	201432	C	T	-0.183	0.286764	0.524133
chrA10-201437	chrA10	201437	A	C	-0.230762	0.239655	0.336813
chrA10-201444	chrA10	201444	G	A	-0.223619	0.2906	0.442536
chrA10-201449	chrA10	201449	G	A	-0.223619	0.2906	0.442536
chrA10-201459	chrA10	201459	T	A	-0.223619	0.2906	0.442536
chrA10-201473	chrA10	201473	A	C	-0.193489	0.287732	0.502098
chrA10-201547	chrA10	201547	A	C	-0.0440836	0.274423	0.872545
chrA10-201571	chrA10	201571	T	C	-0.110763	0.276715	0.689397
chrA10-201609	chrA10	201609	G	A	-0.274604	0.288841	0.342946
chrA10-201621	chrA10	201621	C	A	-0.208255	0.256351	0.417578
chrA10-201637	chrA10	201637	A	T	-0.120789	0.287745	0.675118
chrA10-201643	chrA10	201643	C	T	-0.120789	0.287745	0.675118
chrA10-201650	chrA10	201650	C	T	-0.146694	0.252818	0.562436
chrA10-201670	chrA10	201670	G	A	-0.0693753	0.307383	0.821678
chrA10-201702	chrA10	201702	A	T	-0.0306687	0.326057	0.92516
chrA10-201713	chrA10	201713	G	T	0.073162	0.328132	0.8238
chrA10-201952	chrA10	201952	C	T	-0.137321	0.283834	0.629075
chrA10-201965	chrA10	201965	C	A	-0.137321	0.283834	0.629075
chrA10-201972	chrA10	201972	A	G	-0.137321	0.283834	0.629075
chrA10-202063	chrA10	202063	C	T	-0.160512	0.275974	0.561505
chrA10-202077	chrA10	202077	T	A	-0.0657136	0.276401	0.812331
chrA10-202124	chrA10	202124	G	A	-0.181396	0.284833	0.52498
chrA10-202134	chrA10	202134	A	G	-0.169327	0.281702	0.548492
chrA10-202264	chrA10	202264	A	T	0.0627712	0.346966	0.856625
chrA10-202334	chrA10	202334	A	T	-0.0190988	0.282036	0.946081
chrA10-202369	chrA10	202369	A	G	-0.0202618	0.297753	0.945817
chrA10-202412	chrA10	202412	C	T	0.000810397	0.288928	0.997765
chrA10-202432	chrA10	202432	C	T	-0.0231976	0.285257	0.935271
chrA10-202434	chrA10	202434	A	T	-0.0231976	0.285257	0.935271
chrA10-202443	chrA10	202443	A	C	-0.00219133	0.28413	0.993854
chrA10-202446	chrA10	202446	A	T	-0.00280025	0.287167	0.99223
chrA10-202463	chrA10	202463	C	T	-0.00280025	0.287167	0.99223
chrA10-202510	chrA10	202510	A	T	-0.0543896	0.310545	0.861152
chrA10-202598	chrA10	202598	T	A	-0.0607393	0.296644	0.837981
chrA10-202635	chrA10	202635	A	G	0.0505211	0.296393	0.864833
chrA10-202712	chrA10	202712	T	A	-0.108702	0.276214	0.694356
chrA10-202720	chrA10	202720	A	T	0.0305093	0.252917	0.904111
chrA10-202740	chrA10	202740	A	G	-0.110554	0.278646	0.691991
chrA10-202755	chrA10	202755	A	C	-0.110554	0.278646	0.691991
chrA10-202775	chrA10	202775	A	T	-0.110554	0.278646	0.691991
chrA10-202829	chrA10	202829	A	C	-0.111757	0.272369	0.682032
chrA10-202830	chrA10	202830	A	G	-0.111757	0.272369	0.682032
chrA10-202841	chrA10	202841	G	A	-0.111757	0.272369	0.682032
chrA10-202853	chrA10	202853	T	C	-0.152836	0.275417	0.57959
chrA10-202881	chrA10	202881	C	T	-0.147905	0.275853	0.592459
chrA10-202890	chrA10	202890	C	A	-0.0993045	0.273741	0.717177
chrA10-202923	chrA10	202923	A	T	-0.0233104	0.280306	0.933811
chrA10-203033	chrA10	203033	G	C	-0.15264	0.278318	0.584029
chrA10-203974	chrA10	203974	T	C	0.055615	0.336059	0.868731
chrA10-204197	chrA10	204197	A	G	-0.090153	0.275649	0.743981
chrA10-204341	chrA10	204341	T	G	-0.0649836	0.270374	0.810318
chrA10-204354	chrA10	204354	T	A	-0.0606638	0.26876	0.821661
chrA10-204443	chrA10	204443	T	A	-0.0920691	0.27595	0.739012
chrA10-204814	chrA10	204814	A	T	0.177636	0.466317	0.703673
chrA10-205042	chrA10	205042	C	G	-0.0403441	0.255421	0.874661
chrA10-205059	chrA10	205059	T	C	-0.0403441	0.255421	0.874661
chrA10-205070	chrA10	205070	C	T	-0.028025	0.254552	0.912448
chrA10-205378	chrA10	205378	A	G	0.177812	0.25126	0.480001
chrA10-205524	chrA10	205524	G	C	-0.152421	0.300205	0.61223
chrA10-205536	chrA10	205536	G	A	0.542357	0.440349	0.219586
chrA10-205626	chrA10	205626	T	C	-0.274567	0.465605	0.556085
chrA10-205657	chrA10	205657	G	A	-0.211187	0.600426	0.725428
chrA10-205677	chrA10	205677	C	A	-0.396931	0.735105	0.589847
chrA10-205683	chrA10	205683	G	A	-0.396931	0.735105	0.589847
chrA10-205814	chrA10	205814	T	A	0.417691	0.561825	0.458116
chrA10-205816	chrA10	205816	T	C	0.417691	0.561825	0.458116
chrA10-207921	chrA10	207921	G	A	0.0876096	0.284065	0.758102
chrA10-207975	chrA10	207975	G	A	0.161884	0.284039	0.569388
chrA10-208878	chrA10	208878	A	C	-0.0910446	0.254615	0.721052
chrA10-209117	chrA10	209117	T	C	0.117378	0.297488	0.693603
chrA10-209138	chrA10	209138	T	A	0.042334	0.26464	0.873074
chrA10-209431	chrA10	209431	A	G	0.224815	0.302676	0.458536
chrA10-209552	chrA10	209552	T	C	-0.0173977	0.23624	0.94137
chrA10-209876	chrA10	209876	T	G	0.0986902	0.283948	0.728549
chrA10-210131	chrA10	210131	T	C	0.00896595	0.254349	0.971917
chrA10-210991	chrA10	210991	C	G	0.14943	0.343627	0.664152
chrA10-211411	chrA10	211411	T	A	-0.0372	0.259619	0.886214
chrA10-211436	chrA10	211436	G	A	-0.0372	0.259619	0.886214
chrA10-211834	chrA10	211834	T	C	0.0535717	0.2362	0.820816
chrA10-211839	chrA10	211839	T	G	0.116678	0.387712	0.763787
chrA10-211855	chrA10	211855	T	C	-0.0900333	0.257848	0.727343
chrA10-211974	chrA10	211974	G	A	0.0824825	0.397724	0.835928
chrA10-212005	chrA10	212005	G	T	0.0991188	0.409066	0.808802
chrA10-212029	chrA10	212029	A	T	0.109134	0.397927	0.784183
chrA10-212164	chrA10	212164	T	C	0.0476974	0.240796	0.84319
chrA10-212311	chrA10	212311	T	A	0.0862182	0.415715	0.835919
chrA10-212331	chrA10	212331	A	T	-0.0240995	0.245095	0.921775
chrA10-212338	chrA10	212338	A	G	-0.0240995	0.245095	0.921775
chrA10-212348	chrA10	212348	C	G	0.10224	0.429104	0.81193
chrA10-212349	chrA10	212349	A	C	0.10224	0.429104	0.81193
chrA10-212377	chrA10	212377	G	A	0.115003	0.433619	0.791127
chrA10-212480	chrA10	212480	T	C	0.160162	0.42021	0.703515
chrA10-212534	chrA10	212534	C	T	0.398936	0.300272	0.185562
chrA10-213293	chrA10	213293	A	C	-0.268105	0.267784	0.317991
chrA10-213316	chrA10	213316	A	T	-0.223	0.266095	0.403047
chrA10-213753	chrA10	213753	G	A	-0.521429	0.489813	0.288418
chrA10-213902	chrA10	213902	A	G	-0.301183	0.452087	0.506079
chrA10-213903	chrA10	213903	T	C	-0.12136	0.25669	0.636901
chrA10-213927	chrA10	213927	G	T	-0.123674	0.258143	0.632419
chrA10-213942	chrA10	213942	G	A	-0.301183	0.452087	0.506079
chrA10-213974	chrA10	213974	T	G	-0.178173	0.246896	0.471386
chrA10-214332	chrA10	214332	T	C	0.092753	0.416884	0.824168
chrA10-214338	chrA10	214338	A	C	-0.114915	0.235192	0.625681
chrA10-214449	chrA10	214449	A	C	-0.111357	0.237333	0.639458
chrA10-214917	chrA10	214917	G	T	-0.0729462	0.243495	0.764821
chrA10-215037	chrA10	215037	A	G	0.226278	0.435084	0.603607
chrA10-215052	chrA10	215052	A	T	0.226278	0.435084	0.603607
chrA10-215053	chrA10	215053	T	G	0.226278	0.435084	0.603607
chrA10-215199	chrA10	215199	A	G	0.120756	0.340261	0.72306
chrA10-215252	chrA10	215252	C	A	0.192896	0.301303	0.522802
chrA10-215259	chrA10	215259	G	A	0.192896	0.301303	0.522802
chrA10-215301	chrA10	215301	A	C	-0.128486	0.335727	0.702358
chrA10-215379	chrA10	215379	T	C	0.130521	0.446338	0.770277
chrA10-215547	chrA10	215547	T	G	0.155061	0.239075	0.517379
chrA10-215563	chrA10	215563	T	C	0.177636	0.466317	0.703673
chrA10-215660	chrA10	215660	T	A	-0.0472995	0.436812	0.913884
chrA10-215987	chrA10	215987	G	C	0.00883199	0.24552	0.971342
chrA10-216105	chrA10	216105	G	A	0.137512	0.237514	0.563292
chrA10-216172	chrA10	216172	A	T	-0.151405	0.245628	0.538361
chrA10-216173	chrA10	216173	C	A	-0.151405	0.245628	0.538361
chrA10-216184	chrA10	216184	A	G	-0.0966971	0.241565	0.689385
chrA10-216192	chrA10	216192	T	C	-0.0966971	0.241565	0.689385
chrA10-216225	chrA10	216225	A	T	-0.0529808	0.242822	0.827515
chrA10-216236	chrA10	216236	T	A	-0.109886	0.240785	0.648644
chrA10-216246	chrA10	216246	T	A	-0.0225554	0.242199	0.925899
chrA10-216371	chrA10	216371	A	C	-0.180886	0.233333	0.439159
chrA10-216654	chrA10	216654	T	C	-0.172983	0.235414	0.463355
chrA10-216685	chrA10	216685	A	G	-0.200783	0.23623	0.396412
chrA10-216745	chrA10	216745	G	A	-0.0292219	0.236566	0.901821
chrA10-217400	chrA10	217400	C	T	-0.143682	0.235658	0.542776
chrA10-217425	chrA10	217425	C	A	-0.422702	0.484455	0.384009
chrA10-217493	chrA10	217493	G	T	0.125232	0.259659	0.630146
chrA10-218053	chrA10	218053	C	T	-0.209063	0.330357	0.527592
chrA10-218092	chrA10	218092	C	T	-0.121056	0.253948	0.634122
chrA10-218162	chrA10	218162	C	G	0.0539478	0.24044	0.822707
chrA10-218223	chrA10	218223	T	C	0.0162664	0.240635	0.946176
chrA10-218379	chrA10	218379	A	G	0.101972	0.241019	0.672705
chrA10-218385	chrA10	218385	A	C	0.101972	0.241019	0.672705
chrA10-218412	chrA10	218412	T	G	0.0470137	0.23438	0.841233
chrA10-218439	chrA10	218439	C	G	0.0366049	0.359579	0.919022
chrA10-218904	chrA10	218904	A	G	0.0495155	0.336758	0.883258
chrA10-218963	chrA10	218963	A	G	0.702117	0.463837	0.131742
chrA10-218993	chrA10	218993	A	G	0.699164	0.471278	0.139568
chrA10-219005	chrA10	219005	T	G	0.321088	0.518897	0.536788
chrA10-219046	chrA10	219046	T	C	0.629068	0.479077	0.190722
chrA10-219135	chrA10	219135	G	T	-0.119998	0.319727	0.707842
chrA10-219246	chrA10	219246	C	T	0.101308	0.326073	0.756373
chrA10-219253	chrA10	219253	T	A	0.101308	0.326073	0.756373
chrA10-219281	chrA10	219281	T	G	0.00401558	0.27072	0.988181
chrA10-219485	chrA10	219485	G	A	-0.265078	0.250008	0.290349
chrA10-219575	chrA10	219575	C	T	-0.221644	0.248183	0.372938
chrA10-219734	chrA10	219734	A	G	-0.127792	0.262663	0.627149
chrA10-220334	chrA10	220334	G	A	-0.0793817	0.232837	0.733527
chrA10-220421	chrA10	220421	T	C	-0.279401	0.248693	0.262637
chrA10-220468	chrA10	220468	C	T	-0.184404	0.261281	0.481187
chrA10-220500	chrA10	220500	T	C	-0.186776	0.259943	0.473306
chrA10-220619	chrA10	220619	G	T	-0.109083	0.253816	0.667844
chrA10-220734	chrA10	220734	A	G	-0.116417	0.253653	0.646782
chrA10-220769	chrA10	220769	T	A	0.74613	0.541511	0.169848
chrA10-220786	chrA10	220786	G	A	-0.0160127	0.605013	0.978913
chrA10-220795	chrA10	220795	A	C	0.630202	0.539598	0.244292
chrA10-220835	chrA10	220835	C	T	-0.0509045	0.282041	0.856961
chrA10-220886	chrA10	220886	C	T	-0.133084	0.262349	0.612541
chrA10-220909	chrA10	220909	A	C	1.2392	0.7117	0.0832535
chrA10-220925	chrA10	220925	A	T	0.676369	0.682115	0.322652
chrA10-220936	chrA10	220936	C	G	-0.194656	0.249701	0.436611
chrA10-220939	chrA10	220939	A	G	0.158053	0.692313	0.819658
chrA10-220979	chrA10	220979	G	A	-0.351762	0.418167	0.401283
chrA10-220996	chrA10	220996	T	C	-0.648133	0.460373	0.160795
chrA10-221107	chrA10	221107	G	T	-0.301171	0.24979	0.229419
chrA10-221290	chrA10	221290	T	C	-0.517816	0.445526	0.246573
chrA10-221316	chrA10	221316	A	G	-0.534799	0.457917	0.244297
chrA10-221330	chrA10	221330	C	G	-0.534799	0.457917	0.244297
chrA10-221379	chrA10	221379	C	T	-0.225526	0.249544	0.367259
chrA10-221450	chrA10	221450	T	A	-0.517816	0.445526	0.246573
chrA10-221695	chrA10	221695	T	C	-0.23007	0.249243	0.357126
chrA10-221767	chrA10	221767	T	C	-0.525414	0.459239	0.254008
chrA10-221847	chrA10	221847	A	T	-0.22369	0.251301	0.37451
chrA10-221913	chrA10	221913	A	G	-0.648133	0.460373	0.160795
chrA10-221967	chrA10	221967	A	G	-0.20541	0.261383	0.43292
chrA10-222595	chrA10	222595	C	T	0.0547968	0.267401	0.837849
chrA10-222658	chrA10	222658	G	A	-0.201011	0.269417	0.456523
chrA10-226665	chrA10	226665	T	G	0.0408573	0.421145	0.922816
chrA10-226666	chrA10	226666	T	A	0.0408573	0.421145	0.922816
chrA10-226751	chrA10	226751	T	G	-0.32795	0.393399	0.405525
chrA10-226761	chrA10	226761	C	G	-0.346568	0.398919	0.386058
chrA10-226798	chrA10	226798	T	C	-0.470042	0.259816	0.0719948
chrA10-226828	chrA10	226828	T	A	-0.577282	0.367349	0.117717
chrA10-226959	chrA10	226959	G	T	-0.38496	0.386105	0.320002
chrA10-226973	chrA10	226973	C	G	-0.25364	0.378062	0.503094
chrA10-226983	chrA10	226983	G	C	-0.594489	0.404458	0.143241
chrA10-226989	chrA10	226989	C	T	-0.231508	0.34921	0.50816
chrA10-227009	chrA10	227009	C	A	-0.359983	0.313503	0.252291
chrA10-227019	chrA10	227019	A	G	-0.421434	0.445791	0.345662
chrA10-227128	chrA10	227128	G	T	-0.472331	0.529512	0.373503
chrA10-227468	chrA10	227468	G	C	-0.530337	0.462117	0.252552
chrA10-227743	chrA10	227743	T	G	0.163629	0.29256	0.576609
chrA10-227857	chrA10	227857	C	A	-0.143455	0.256879	0.577185
chrA10-227865	chrA10	227865	G	T	-0.25994	0.246972	0.293889
chrA10-227873	chrA10	227873	C	A	-0.25994	0.246972	0.293889
chrA10-227906	chrA10	227906	T	A	-0.206039	0.248114	0.407331
chrA10-227909	chrA10	227909	A	T	-0.206039	0.248114	0.407331
chrA10-227984	chrA10	227984	A	G	-0.0978252	0.254028	0.700592
chrA10-227990	chrA10	227990	C	T	-0.0978252	0.254028	0.700592
chrA10-231622	chrA10	231622	A	C	0.0397913	0.334002	0.905293
chrA10-231638	chrA10	231638	C	A	0.0397913	0.334002	0.905293
chrA10-231695	chrA10	231695	C	A	-0.117403	0.285678	0.681558
chrA10-231759	chrA10	231759	G	A	-0.117403	0.285678	0.681558
chrA10-231771	chrA10	231771	G	C	-0.112673	0.288782	0.696846
chrA10-231925	chrA10	231925	T	C	0.0993209	0.316436	0.753958
chrA10-232133	chrA10	232133	A	T	0.377208	0.3651	0.302827
chrA10-233255	chrA10	233255	A	T	-0.122774	0.296862	0.679648
chrA10-233274	chrA10	233274	C	A	-0.0808619	0.34574	0.815327
chrA10-233346	chrA10	233346	C	T	0.0251858	0.345926	0.942036
chrA10-233366	chrA10	233366	C	G	0.0371162	0.353059	0.916384
chrA10-233376	chrA10	233376	T	A	0.0808894	0.346093	0.81545
chrA10-233989	chrA10	233989	A	G	-0.14205	0.414317	0.732084
chrA10-234041	chrA10	234041	A	T	-0.14205	0.414317	0.732084
chrA10-234640	chrA10	234640	A	G	-0.151021	0.25599	0.555919
chrA10-234731	chrA10	234731	A	T	-0.0885192	0.25753	0.73143
chrA10-234762	chrA10	234762	T	A	-0.15718	0.262341	0.549785
chrA10-234763	chrA10	234763	A	T	-0.15718	0.262341	0.549785
chrA10-235516	chrA10	235516	T	C	-0.0533756	0.24798	0.829807
chrA10-235678	chrA10	235678	T	A	-0.183214	0.24537	0.456165
chrA10-235681	chrA10	235681	G	A	-0.17386	0.246682	0.481791
chrA10-235842	chrA10	235842	A	G	-0.0906096	0.248097	0.71535
chrA10-235852	chrA10	235852	A	C	-0.0906096	0.248097	0.71535
chrA10-235861	chrA10	235861	T	C	-0.0906096	0.248097	0.71535
chrA10-235990	chrA10	235990	G	T	-0.0548338	0.246805	0.824414
chrA10-236011	chrA10	236011	C	T	-0.235648	0.242944	0.333282
chrA10-236035	chrA10	236035	G	A	-0.218839	0.246406	0.375584
chrA10-236047	chrA10	236047	G	A	-0.195788	0.245178	0.425534
chrA10-236151	chrA10	236151	A	C	-0.190687	0.247002	0.441061
chrA10-236154	chrA10	236154	G	A	-0.190687	0.247002	0.441061
chrA10-236164	chrA10	236164	G	A	-0.18235	0.247022	0.461299
chrA10-236239	chrA10	236239	A	G	-0.129667	0.245141	0.597451
chrA10-236290	chrA10	236290	A	T	0.151902	0.357061	0.671006
chrA10-236490	chrA10	236490	C	A	0.11266	0.260848	0.666299
chrA10-236595	chrA10	236595	G	T	-0.0924589	0.24011	0.700612
chrA10-236608	chrA10	236608	T	A	-0.0858641	0.239443	0.720288
chrA10-236610	chrA10	236610	A	C	-0.0858641	0.239443	0.720288
chrA10-236670	chrA10	236670	T	C	0.0173427	0.236079	0.941515
chrA10-238420	chrA10	238420	T	G	0.278533	0.248112	0.263004
chrA10-238425	chrA10	238425	T	G	0.330286	0.246367	0.181626
chrA10-241262	chrA10	241262	G	C	-0.0598538	0.253138	0.813338
chrA10-241402	chrA10	241402	C	G	-0.00183832	0.241496	0.993934
chrA10-241411	chrA10	241411	T	C	-0.00183832	0.241496	0.993934
chrA10-243170	chrA10	243170	G	A	-0.156671	0.235573	0.506807
chrA10-243235	chrA10	243235	G	A	-0.120191	0.239968	0.617043
chrA10-243243	chrA10	243243	T	G	-0.120191	0.239968	0.617043
chrA10-243388	chrA10	243388	C	T	0.00303823	0.238437	0.989847
chrA10-243408	chrA10	243408	A	G	0.00303823	0.238437	0.989847
chrA10-243503	chrA10	243503	T	C	-0.0463127	0.240199	0.847312
chrA10-243579	chrA10	243579	G	A	-0.0108488	0.235581	0.963317
chrA10-243641	chrA10	243641	T	G	-0.165022	0.239005	0.490742
chrA10-243878	chrA10	243878	A	T	-0.110577	0.239292	0.644534
chrA10-243983	chrA10	243983	A	C	-0.191915	0.235767	0.416651
chrA10-243991	chrA10	243991	A	G	-0.16578	0.235739	0.482763
chrA10-244192	chrA10	244192	G	A	0.116418	0.234337	0.6199
chrA10-244446	chrA10	244446	A	T	-0.0213924	0.240461	0.929203
chrA10-244588	chrA10	244588	C	A	-0.0735938	0.238891	0.758367
chrA10-244635	chrA10	244635	G	A	-0.0722432	0.239798	0.763537
chrA10-244652	chrA10	244652	G	A	-0.0185554	0.242627	0.939119
chrA10-244762	chrA10	244762	C	G	-0.021786	0.241986	0.928357
chrA10-244841	chrA10	244841	G	A	0.128056	0.24006	0.594352
chrA10-245067	chrA10	245067	C	A	-0.108944	0.241929	0.652993
chrA10-245400	chrA10	245400	G	A	0.0375965	0.2439	0.877656
chrA10-246005	chrA10	246005	G	T	-0.0454298	0.241519	0.850997
chrA10-246059	chrA10	246059	A	T	-0.0700011	0.236826	0.76787
chrA10-246113	chrA10	246113	C	T	-0.0206569	0.237725	0.930846
chrA10-246176	chrA10	246176	C	T	-0.0413802	0.238292	0.862321
chrA10-246190	chrA10	246190	G	A	-0.0680682	0.237604	0.774821
chrA10-246191	chrA10	246191	C	G	-0.0680682	0.237604	0.774821
chrA10-246212	chrA10	246212	T	C	-0.181046	0.239192	0.450034
chrA10-246646	chrA10	246646	T	A	-0.0432702	0.241042	0.857724
chrA10-246719	chrA10	246719	C	T	0.040952	0.239556	0.864443
chrA10-246823	chrA10	246823	A	G	-0.0498668	0.242181	0.837081
chrA10-246838	chrA10	246838	A	G	-0.0498668	0.242181	0.837081
chrA10-246879	chrA10	246879	C	G	-0.0710488	0.239528	0.767077
chrA10-248126	chrA10	248126	C	T	0.107636	0.231093	0.641909
chrA10-248177	chrA10	248177	G	A	0.0389612	0.237415	0.869821
chrA10-248253	chrA10	248253	T	C	0.102085	0.234546	0.663874
chrA10-248258	chrA10	248258	T	G	0.102085	0.234546	0.663874
chrA10-248322	chrA10	248322	G	A	-0.0165813	0.248765	0.946926
chrA10-249070	chrA10	249070	A	G	0.0180285	0.240078	0.940218
chrA10-249152	chrA10	249152	T	C	-0.0816041	0.244516	0.738942
chrA10-249192	chrA10	249192	G	A	0.0272319	0.239158	0.909463
chrA10-249276	chrA10	249276	T	C	0.105182	0.239863	0.661511
chrA10-249309	chrA10	249309	C	T	-0.0586365	0.242504	0.809196
chrA10-249635	chrA10	249635	A	C	-0.107894	0.226111	0.633783
chrA10-249780	chrA10	249780	T	G	0.0835249	0.23649	0.724337
chrA10-249786	chrA10	249786	T	C	0.0835249	0.23649	0.724337
chrA10-250090	chrA10	250090	C	A	-0.107455	0.234718	0.647611
chrA10-250108	chrA10	250108	T	C	-0.125463	0.233935	0.59236
chrA10-251033	chrA10	251033	A	T	-0.160583	0.232284	0.490197
chrA10-251035	chrA10	251035	G	A	-0.160583	0.232284	0.490197
chrA10-251157	chrA10	251157	A	G	-0.0260602	0.242393	0.914495
chrA10-251159	chrA10	251159	A	G	-0.0260602	0.242393	0.914495
chrA10-251204	chrA10	251204	G	A	-0.187153	0.237417	0.431499
chrA10-251242	chrA10	251242	A	G	-0.214318	0.238232	0.369451
chrA10-251263	chrA10	251263	T	C	-0.0738498	0.238074	0.756748
chrA10-252181	chrA10	252181	G	T	-0.112178	0.237615	0.637391
chrA10-252352	chrA10	252352	T	A	0.0474575	0.242389	0.844981
chrA10-252398	chrA10	252398	G	A	-0.0458844	0.24001	0.848589
chrA10-252447	chrA10	252447	T	G	-0.0315725	0.235761	0.893608
chrA10-252462	chrA10	252462	T	C	-0.0315725	0.235761	0.893608
chrA10-252528	chrA10	252528	C	A	-0.0747919	0.244999	0.760488
chrA10-252573	chrA10	252573	T	G	-0.102077	0.240142	0.671263
chrA10-252574	chrA10	252574	G	T	-0.102077	0.240142	0.671263
chrA10-252602	chrA10	252602	C	A	-0.110698	0.242296	0.64828
chrA10-252769	chrA10	252769	T	C	-0.059558	0.244524	0.807826
chrA10-252793	chrA10	252793	T	C	-0.114078	0.240636	0.635988
chrA10-252845	chrA10	252845	T	C	-0.1365	0.232335	0.55755
chrA10-252878	chrA10	252878	G	C	0.10155	0.236173	0.667691
chrA10-253522	chrA10	253522	G	C	-0.0512183	0.239898	0.831163
chrA10-253667	chrA10	253667	G	C	-0.0681178	0.242243	0.778863
chrA10-253723	chrA10	253723	C	T	-0.0212777	0.240469	0.929584
chrA10-253861	chrA10	253861	C	G	0.0603057	0.243746	0.804853
chrA10-253972	chrA10	253972	G	A	-0.0431244	0.240931	0.858134
chrA10-254024	chrA10	254024	G	A	0.0033928	0.240012	0.988736
chrA10-254056	chrA10	254056	C	T	0.0361753	0.243343	0.881978
chrA10-254408	chrA10	254408	T	C	-0.041368	0.241811	0.864344
chrA10-254493	chrA10	254493	T	G	0.091991	0.242631	0.705003
chrA10-254624	chrA10	254624	G	A	-0.024604	0.236602	0.917287
chrA10-255945	chrA10	255945	A	C	-0.130982	0.241095	0.587568
chrA10-256038	chrA10	256038	G	A	-0.0608593	0.244486	0.803683
chrA10-256130	chrA10	256130	T	C	-0.04631	0.239636	0.846966
chrA10-256198	chrA10	256198	G	A	-0.11463	0.24398	0.639008
chrA10-256244	chrA10	256244	G	T	-0.0696386	0.243158	0.774886
chrA10-256324	chrA10	256324	T	C	-0.2169	0.243231	0.373647
chrA10-256428	chrA10	256428	G	T	-0.202785	0.243934	0.40683
chrA10-256452	chrA10	256452	A	C	-0.222059	0.243712	0.363356
chrA10-257131	chrA10	257131	C	T	-0.000298877	0.247238	0.999037
chrA10-257137	chrA10	257137	C	A	-0.000298877	0.247238	0.999037
chrA10-257155	chrA10	257155	A	C	-0.056688	0.247469	0.819058
chrA10-257200	chrA10	257200	C	G	-0.0169451	0.245077	0.944949
chrA10-257279	chrA10	257279	G	A	0.0614295	0.242977	0.800678
chrA10-257298	chrA10	257298	G	A	0.123308	0.237458	0.604159
chrA10-257361	chrA10	257361	G	T	-0.0413241	0.239726	0.86332
chrA10-257851	chrA10	257851	A	G	-0.219672	0.243557	0.368224
chrA10-257909	chrA10	257909	G	C	-0.215592	0.24326	0.376586
chrA10-257980	chrA10	257980	A	T	-0.227282	0.244806	0.354356
chrA10-257984	chrA10	257984	A	C	-0.227282	0.244806	0.354356
chrA10-258099	chrA10	258099	T	A	-0.24113	0.243556	0.323401
chrA10-258130	chrA10	258130	T	C	-0.135274	0.24382	0.579669
chrA10-258148	chrA10	258148	G	A	-0.0383323	0.244226	0.875446
chrA10-259266	chrA10	259266	T	A	-0.0400304	0.24313	0.869396
chrA10-259367	chrA10	259367	G	A	-0.21315	0.250252	0.395419
chrA10-259407	chrA10	259407	A	C	-0.26405	0.253389	0.298688
chrA10-259821	chrA10	259821	C	T	-0.0468432	0.246747	0.849632
chrA10-259890	chrA10	259890	T	A	-0.209641	0.245163	0.393557
chrA10-259910	chrA10	259910	G	T	-0.18165	0.243557	0.456688
chrA10-260034	chrA10	260034	C	T	-0.136887	0.246912	0.579952
chrA10-260067	chrA10	260067	A	T	-0.0943362	0.245619	0.701348
chrA10-260108	chrA10	260108	A	G	-0.266256	0.239984	0.268613
chrA10-260191	chrA10	260191	C	T	-0.30053	0.241658	0.215156
chrA10-260936	chrA10	260936	C	T	-0.377239	0.419353	0.369474
chrA10-260939	chrA10	260939	G	C	-0.377239	0.419353	0.369474
chrA10-260996	chrA10	260996	A	T	-0.314388	0.417101	0.451925
chrA10-261009	chrA10	261009	C	T	-0.130424	0.405432	0.748037
chrA10-261108	chrA10	261108	A	T	-0.108561	0.427064	0.799612
chrA10-261841	chrA10	261841	C	G	-0.110477	0.241601	0.647993
chrA10-261895	chrA10	261895	T	C	-0.187654	0.240651	0.436483
chrA10-261919	chrA10	261919	C	A	-0.182326	0.242391	0.452852
chrA10-262362	chrA10	262362	C	G	-0.068326	0.319634	0.830959
chrA10-262387	chrA10	262387	C	T	-0.0899831	0.32648	0.783139
chrA10-262414	chrA10	262414	T	A	-0.156288	0.326972	0.633204
chrA10-262470	chrA10	262470	C	T	0.0498051	0.330932	0.880529
chrA10-262488	chrA10	262488	T	C	-0.294542	0.473843	0.534941
chrA10-262512	chrA10	262512	G	T	0.0234417	0.3327	0.943902
chrA10-262532	chrA10	262532	G	T	-0.564696	0.498545	0.258758
chrA10-262620	chrA10	262620	T	C	0.00502264	0.290926	0.986244
chrA10-262621	chrA10	262621	G	A	0.258901	0.421303	0.539596
chrA10-262639	chrA10	262639	A	C	-0.00172144	0.278821	0.99508
chrA10-262661	chrA10	262661	A	T	-0.0258787	0.255738	0.919504
chrA10-262696	chrA10	262696	C	T	0.015786	0.251876	0.950092
chrA10-262703	chrA10	262703	C	A	-0.0701426	0.24812	0.777714
chrA10-262708	chrA10	262708	T	A	-0.098188	0.240743	0.683836
chrA10-262768	chrA10	262768	A	T	-0.0177129	0.244791	0.942391
chrA10-262783	chrA10	262783	T	A	-0.0828044	0.249441	0.740282
chrA10-262808	chrA10	262808	G	T	-0.0379719	0.247973	0.878457
chrA10-262811	chrA10	262811	T	C	-0.0736651	0.248869	0.76755
chrA10-263386	chrA10	263386	A	C	-0.149548	0.238999	0.532237
chrA10-263432	chrA10	263432	A	G	-0.139659	0.243121	0.566339
chrA10-264398	chrA10	264398	G	A	-0.186619	0.260255	0.474206
chrA10-264468	chrA10	264468	C	T	-0.309272	0.25723	0.230721
chrA10-264617	chrA10	264617	C	T	0.0289198	0.402028	0.942729
chrA10-264701	chrA10	264701	A	C	0.0317958	0.44307	0.942866
chrA10-264734	chrA10	264734	C	T	-0.165097	0.244492	0.50032
chrA10-264884	chrA10	264884	T	G	-0.113112	0.255103	0.657978
chrA10-264919	chrA10	264919	C	T	-0.21704	0.249144	0.384764
chrA10-265003	chrA10	265003	C	G	0.195983	0.253578	0.440549
chrA10-265005	chrA10	265005	T	A	0.195983	0.253578	0.440549
chrA10-265157	chrA10	265157	T	C	-0.1961	0.252838	0.438943
chrA10-265175	chrA10	265175	T	C	-0.152309	0.255102	0.551177
chrA10-265206	chrA10	265206	C	A	-0.264649	0.256326	0.303151
chrA10-265252	chrA10	265252	T	C	-0.101792	0.251028	0.685561
chrA10-265294	chrA10	265294	A	C	0.0108171	0.253119	0.965957
chrA10-265402	chrA10	265402	T	G	-0.201287	0.249103	0.420062
chrA10-265410	chrA10	265410	G	A	-0.201287	0.249103	0.420062
chrA10-265427	chrA10	265427	C	T	-0.239912	0.247323	0.333249
chrA10-265438	chrA10	265438	A	G	-0.239912	0.247323	0.333249
chrA10-265446	chrA10	265446	T	C	-0.239912	0.247323	0.333249
chrA10-265455	chrA10	265455	C	T	-0.239912	0.247323	0.333249
chrA10-265482	chrA10	265482	T	C	-0.219891	0.248014	0.376399
chrA10-265483	chrA10	265483	T	A	-0.219891	0.248014	0.376399
chrA10-265506	chrA10	265506	A	G	-0.248692	0.244164	0.3097
chrA10-265512	chrA10	265512	A	G	-0.158876	0.245828	0.518863
chrA10-265518	chrA10	265518	T	C	-0.158876	0.245828	0.518863
chrA10-265530	chrA10	265530	C	T	-0.172027	0.245579	0.484465
chrA10-265552	chrA10	265552	A	C	-0.108602	0.248521	0.662609
chrA10-265591	chrA10	265591	G	C	-0.171517	0.24719	0.488604
chrA10-265624	chrA10	265624	A	G	-0.196444	0.248034	0.429336
chrA10-265935	chrA10	265935	A	T	-0.214877	0.251311	0.393605
chrA10-265958	chrA10	265958	G	A	-0.236345	0.247456	0.34073
chrA10-266015	chrA10	266015	T	C	-0.215786	0.250942	0.390915
chrA10-266035	chrA10	266035	A	T	-0.24845	0.25349	0.328262
chrA10-266058	chrA10	266058	A	G	-0.204687	0.25225	0.418114
chrA10-266195	chrA10	266195	T	G	0.129522	0.280789	0.645121
chrA10-266206	chrA10	266206	C	G	0.172896	0.27867	0.535709
chrA10-266260	chrA10	266260	T	C	-0.23523	0.250727	0.349324
chrA10-266267	chrA10	266267	C	G	-0.172277	0.249298	0.490369
chrA10-266395	chrA10	266395	C	T	-0.176875	0.246434	0.473791
chrA10-266557	chrA10	266557	C	T	-0.123176	0.247397	0.619134
chrA10-266726	chrA10	266726	A	G	-0.0764128	0.391632	0.84551
chrA10-266727	chrA10	266727	G	A	-0.0764128	0.391632	0.84551
chrA10-266740	chrA10	266740	C	T	-0.0764128	0.391632	0.84551
chrA10-266747	chrA10	266747	A	G	-0.0764128	0.391632	0.84551
chrA10-266767	chrA10	266767	T	G	-0.0748458	0.383413	0.845436
chrA10-266905	chrA10	266905	G	C	-0.0933707	0.392527	0.812235
chrA10-266917	chrA10	266917	T	A	0.0589105	0.382344	0.877711
chrA10-267223	chrA10	267223	A	T	0.0990146	0.428409	0.817467
chrA10-267577	chrA10	267577	A	G	-0.001569	0.413701	0.996978
chrA10-267594	chrA10	267594	C	A	-0.001569	0.413701	0.996978
chrA10-267666	chrA10	267666	G	T	-0.325858	0.238312	0.173111
chrA10-267735	chrA10	267735	G	A	-0.0408928	0.424133	0.923292
chrA10-267758	chrA10	267758	A	G	0.0692643	0.436678	0.874138
chrA10-267787	chrA10	267787	A	C	0.0692643	0.436678	0.874138
chrA10-267978	chrA10	267978	A	G	-0.0591154	0.431973	0.891293
chrA10-267990	chrA10	267990	A	C	-0.0507797	0.377451	0.893122
chrA10-268027	chrA10	268027	C	A	-0.0591154	0.431973	0.891293
chrA10-268072	chrA10	268072	C	T	-0.0380518	0.443902	0.931777
chrA10-268088	chrA10	268088	C	T	-0.0591154	0.431973	0.891293
chrA10-268115	chrA10	268115	T	G	0.0176532	0.442757	0.968237
chrA10-268154	chrA10	268154	T	G	0.0392717	0.366681	0.914821
chrA10-268165	chrA10	268165	T	G	0.0392717	0.366681	0.914821
chrA10-268189	chrA10	268189	C	T	-0.001569	0.413701	0.996978
chrA10-268225	chrA10	268225	C	T	-0.107903	0.431642	0.802869
chrA10-268370	chrA10	268370	G	A	-0.2617	0.236359	0.269587
chrA10-268377	chrA10	268377	C	T	-0.390161	0.456433	0.393724
chrA10-268382	chrA10	268382	A	G	-0.166299	0.44036	0.706112
chrA10-268467	chrA10	268467	T	C	-0.152067	0.429493	0.723681
chrA10-268545	chrA10	268545	G	C	0.072069	0.457286	0.874936
chrA10-268565	chrA10	268565	T	A	0.072069	0.457286	0.874936
chrA10-268581	chrA10	268581	C	G	0.0998269	0.40469	0.805423
chrA10-268604	chrA10	268604	T	C	0.00936977	0.430793	0.98267
chrA10-268670	chrA10	268670	C	T	0.000315436	0.423591	0.999407
chrA10-268677	chrA10	268677	A	G	0.000315436	0.423591	0.999407
chrA10-268754	chrA10	268754	T	C	0.105018	0.424963	0.805078
chrA10-268762	chrA10	268762	G	A	0.105018	0.424963	0.805078
chrA10-268769	chrA10	268769	T	G	0.0833539	0.373291	0.823543
chrA10-268797	chrA10	268797	A	G	0.00101041	0.366395	0.997803
chrA10-268805	chrA10	268805	A	G	-0.001569	0.413701	0.996978
chrA10-268815	chrA10	268815	T	G	-0.001569	0.413701	0.996978
chrA10-268818	chrA10	268818	C	T	-0.001569	0.413701	0.996978
chrA10-268833	chrA10	268833	A	G	0.00101041	0.366395	0.997803
chrA10-268848	chrA10	268848	T	C	0.00101041	0.366395	0.997803
chrA10-268920	chrA10	268920	A	C	-0.001569	0.413701	0.996978
chrA10-268922	chrA10	268922	C	T	-0.001569	0.413701	0.996978
chrA10-268980	chrA10	268980	C	A	0.0106852	0.416237	0.979546
chrA10-269142	chrA10	269142	C	T	0.00218461	0.435467	0.996002
chrA10-269196	chrA10	269196	A	C	0.00218461	0.435467	0.996002
chrA10-269197	chrA10	269197	A	G	0.00218461	0.435467	0.996002
chrA10-269468	chrA10	269468	G	A	-0.0129969	0.403042	0.974309
chrA10-269492	chrA10	269492	C	A	-0.00818215	0.359485	0.981865
chrA10-269529	chrA10	269529	G	C	-0.0129969	0.403042	0.974309
chrA10-269561	chrA10	269561	A	G	-0.185731	0.426945	0.664034
chrA10-269635	chrA10	269635	A	G	-0.175234	0.42996	0.684053
chrA10-269806	chrA10	269806	A	C	-0.0501639	0.375719	0.893926
chrA10-269863	chrA10	269863	A	C	-0.138954	0.375136	0.711485
chrA10-269982	chrA10	269982	A	G	-0.0120462	0.375768	0.974459
chrA10-270002	chrA10	270002	G	C	-0.353321	0.44572	0.428932
chrA10-270491	chrA10	270491	T	G	-0.0202759	0.373202	0.956729
chrA10-270509	chrA10	270509	C	T	-0.0202759	0.373202	0.956729
chrA10-270527	chrA10	270527	A	G	-0.0465621	0.373536	0.900929
chrA10-270546	chrA10	270546	C	A	-0.0799633	0.380622	0.833824
chrA10-270696	chrA10	270696	G	C	-0.317376	0.44651	0.478076
chrA10-271669	chrA10	271669	G	T	-0.151414	0.384813	0.694406
chrA10-271954	chrA10	271954	T	C	-0.107903	0.431642	0.802869
chrA10-272086	chrA10	272086	C	A	-0.106188	0.392045	0.786792
chrA10-272173	chrA10	272173	T	C	0.126771	0.390031	0.745514
chrA10-272317	chrA10	272317	A	G	-0.414226	0.466673	0.375858
chrA10-272580	chrA10	272580	A	C	-0.102088	0.442637	0.817843
chrA10-272585	chrA10	272585	C	G	-0.102088	0.442637	0.817843
chrA10-272682	chrA10	272682	G	A	-0.102088	0.442637	0.817843
chrA10-272694	chrA10	272694	A	C	-0.102088	0.442637	0.817843
chrA10-272770	chrA10	272770	C	T	0.00910437	0.372617	0.980532
chrA10-272822	chrA10	272822	T	C	-0.102088	0.442637	0.817843
chrA10-272870	chrA10	272870	G	T	-0.102088	0.442637	0.817843
chrA10-272880	chrA10	272880	T	C	-0.102088	0.442637	0.817843
chrA10-272940	chrA10	272940	C	T	-0.107903	0.431642	0.802869
chrA10-273150	chrA10	273150	G	A	-0.834645	0.512164	0.104816
chrA10-273179	chrA10	273179	C	T	-0.321028	0.404369	0.428235
chrA10-273186	chrA10	273186	C	T	-0.398649	0.440924	0.367064
chrA10-273197	chrA10	273197	T	G	0.0186157	0.374176	0.960372
chrA10-273228	chrA10	273228	G	T	1.05799	0.554466	0.057867
chrA10-273310	chrA10	273310	G	A	1.36211	0.540803	0.0125959
chrA10-273319	chrA10	273319	T	C	0.465591	0.577738	0.421306
chrA10-273348	chrA10	273348	C	T	0.596086	0.43907	0.176181
chrA10-273359	chrA10	273359	G	T	0.146147	0.479873	0.761036
chrA10-273370	chrA10	273370	C	T	-0.306016	0.587028	0.60276
chrA10-273383	chrA10	273383	A	C	0.15259	0.538232	0.777098
chrA10-273409	chrA10	273409	T	G	0.228878	0.464767	0.622958
chrA10-273427	chrA10	273427	A	G	0.267845	0.481514	0.578683
chrA10-273441	chrA10	273441	T	C	0.365802	0.461	0.428469
chrA10-273488	chrA10	273488	G	T	0.325351	0.438887	0.459412
chrA10-273512	chrA10	273512	G	A	-0.348209	0.426735	0.41552
chrA10-273547	chrA10	273547	G	A	0.370808	0.53133	0.486093
chrA10-273605	chrA10	273605	G	A	0.378922	0.568868	0.506148
chrA10-273638	chrA10	273638	A	G	0.376781	0.587412	0.522011
chrA10-273653	chrA10	273653	T	A	-0.302386	0.429795	0.482559
chrA10-273668	chrA10	273668	T	A	-0.431491	0.483835	0.373608
chrA10-273684	chrA10	273684	A	C	0.0501766	0.471806	0.915416
chrA10-273691	chrA10	273691	G	A	0.0951502	0.390924	0.807957
chrA10-273702	chrA10	273702	C	T	0.052578	0.394288	0.894057
chrA10-273955	chrA10	273955	G	A	0.412327	0.484072	0.395393
chrA10-273979	chrA10	273979	C	T	0.17371	0.470138	0.712172
chrA10-274014	chrA10	274014	C	T	-1.19122	0.487237	0.0153936
chrA10-274056	chrA10	274056	G	T	-0.742751	0.495426	0.13546
chrA10-274104	chrA10	274104	G	A	-0.0985908	0.420337	0.814807
chrA10-274132	chrA10	274132	C	T	-1.5026	0.671715	0.0264385
chrA10-274150	chrA10	274150	C	A	-0.874006	0.474214	0.0668614
chrA10-274180	chrA10	274180	A	C	-0.890456	0.592887	0.134767
chrA10-274296	chrA10	274296	A	T	-0.755052	0.507029	0.138083
chrA10-274301	chrA10	274301	C	T	-0.372352	0.483146	0.441842
chrA10-274327	chrA10	274327	C	A	-0.50164	0.441971	0.257787
chrA10-274340	chrA10	274340	T	C	-0.625571	0.927689	0.500911
chrA10-274456	chrA10	274456	A	G	-0.463069	0.668169	0.489121
chrA10-274503	chrA10	274503	G	A	0.389949	0.539558	0.470732
chrA10-274504	chrA10	274504	A	G	-0.356561	0.515774	0.490204
chrA10-274539	chrA10	274539	A	G	0.35058	0.557695	0.530343
chrA10-274565	chrA10	274565	G	A	-0.296413	0.408166	0.468597
chrA10-274573	chrA10	274573	G	A	0.0744295	0.431626	0.863273
chrA10-274647	chrA10	274647	T	C	-0.34613	0.661527	0.601418
chrA10-274707	chrA10	274707	C	T	-0.207503	0.594674	0.72752
chrA10-274716	chrA10	274716	T	G	-0.207503	0.594674	0.72752
chrA10-274925	chrA10	274925	T	C	-0.42008	0.435431	0.335885
chrA10-274961	chrA10	274961	C	T	-0.447008	0.61733	0.469886
chrA10-275008	chrA10	275008	C	T	0.577108	0.706987	0.415345
chrA10-275041	chrA10	275041	C	G	0.251913	0.5801	0.664589
chrA10-275066	chrA10	275066	A	T	-0.210302	0.588716	0.721319
chrA10-275085	chrA10	275085	G	T	-0.455772	0.538535	0.398429
chrA10-275103	chrA10	275103	G	A	0.400406	0.423673	0.345805
chrA10-275130	chrA10	275130	C	T	-0.108176	0.44161	0.80675
chrA10-275158	chrA10	275158	A	G	0.489082	0.551077	0.375919
chrA10-275179	chrA10	275179	G	A	1.09202	0.696739	0.118686
chrA10-275200	chrA10	275200	C	T	0.234968	0.638222	0.713159
chrA10-275261	chrA10	275261	C	A	-0.415688	0.516771	0.422164
chrA10-275304	chrA10	275304	T	A	-0.133088	0.547049	0.808045
chrA10-275336	chrA10	275336	G	A	0.937472	0.597454	0.118269
chrA10-275435	chrA10	275435	A	G	0.331953	0.586072	0.571781
chrA10-275443	chrA10	275443	T	G	-0.263589	0.501027	0.599428
chrA10-275478	chrA10	275478	A	G	-0.270636	0.407058	0.506939
chrA10-275492	chrA10	275492	C	T	1.06327	0.637587	0.097017
chrA10-275525	chrA10	275525	T	A	0.395893	0.563198	0.482946
chrA10-275539	chrA10	275539	A	T	-0.385488	0.459858	0.402917
chrA10-275541	chrA10	275541	C	T	0.567452	0.527229	0.283148
chrA10-275723	chrA10	275723	G	A	0.67875	0.55219	0.220502
chrA10-275733	chrA10	275733	A	G	-0.127419	0.455817	0.780132
chrA10-275742	chrA10	275742	C	A	-0.12842	0.527713	0.807993
chrA10-275747	chrA10	275747	A	T	0.531554	0.873157	0.543395
chrA10-275786	chrA10	275786	G	A	-0.287555	0.446836	0.520644
chrA10-275791	chrA10	275791	T	C	0.0338524	0.54043	0.950119
chrA10-275833	chrA10	275833	G	T	-0.505337	0.440285	0.252501
chrA10-276332	chrA10	276332	T	A	-0.172409	0.592449	0.771358
chrA10-276339	chrA10	276339	T	A	0.156236	0.603264	0.795925
chrA10-276379	chrA10	276379	C	A	0.84426	0.535347	0.116434
chrA10-276381	chrA10	276381	A	G	0.430486	0.669018	0.520694
chrA10-276440	chrA10	276440	A	C	0.747071	0.416501	0.0744371
chrA10-277038	chrA10	277038	T	G	-0.0492225	0.435257	0.910079
chrA10-277042	chrA10	277042	T	A	-0.0747152	0.437602	0.86461
chrA10-277054	chrA10	277054	C	T	-1.00686	0.433158	0.0211467
chrA10-277059	chrA10	277059	C	T	-0.366853	0.496753	0.461111
chrA10-277069	chrA10	277069	T	C	-0.792288	0.4313	0.0677592
chrA10-277073	chrA10	277073	T	A	-0.121541	0.443971	0.784564
chrA10-277082	chrA10	277082	A	G	-0.12016	0.446153	0.787969
chrA10-277122	chrA10	277122	C	T	-0.0175629	0.576687	0.975736
chrA10-277128	chrA10	277128	C	G	0.367354	0.600967	0.541743
chrA10-277539	chrA10	277539	A	G	0.0984861	0.444427	0.824859
chrA10-277641	chrA10	277641	G	T	1.85132	0.580144	0.0016557
chrA10-277644	chrA10	277644	G	A	0.178276	0.468915	0.704225
chrA10-277683	chrA10	277683	A	T	-0.549725	0.446257	0.219509
chrA10-277994	chrA10	277994	T	C	-0.186121	0.58589	0.751078
chrA10-278110	chrA10	278110	T	C	0.15825	0.379821	0.677405
chrA10-278190	chrA10	278190	A	G	0.681962	0.569867	0.232897
chrA10-278208	chrA10	278208	C	T	0.513373	0.614425	0.404455
chrA10-278246	chrA10	278246	C	T	-0.0311407	0.466089	0.9468
chrA10-278302	chrA10	278302	C	T	-0.00603554	0.536332	0.991033
chrA10-278407	chrA10	278407	A	C	0.331422	0.498889	0.507283
chrA10-278837	chrA10	278837	T	C	-0.151104	0.470799	0.748595
chrA10-278856	chrA10	278856	G	T	0.0626544	0.508197	0.902008
chrA10-278894	chrA10	278894	G	A	0.108547	0.413386	0.793156
chrA10-278923	chrA10	278923	T	A	-0.0803427	0.418273	0.847881
chrA10-278951	chrA10	278951	C	G	-0.290582	0.483431	0.548494
chrA10-279067	chrA10	279067	C	A	-0.326711	0.411754	0.428488
chrA10-279162	chrA10	279162	G	A	-0.567097	0.49154	0.250051
chrA10-280306	chrA10	280306	A	G	-0.212754	0.251219	0.398113
chrA10-280360	chrA10	280360	A	C	-0.0989193	0.44599	0.824707
chrA10-280363	chrA10	280363	G	A	-0.0989193	0.44599	0.824707
chrA10-280409	chrA10	280409	T	A	-0.0960181	0.434652	0.825399
chrA10-280424	chrA10	280424	T	A	-0.107903	0.431642	0.802869
chrA10-280849	chrA10	280849	A	G	-0.00525096	0.372398	0.988765
chrA10-280863	chrA10	280863	G	A	-0.117637	0.385155	0.760371
chrA10-280992	chrA10	280992	T	C	0.0799819	0.373361	0.830602
chrA10-281854	chrA10	281854	C	G	-0.315852	0.254064	0.215311
chrA10-281889	chrA10	281889	G	T	-0.14745	0.254741	0.563387
chrA10-281894	chrA10	281894	C	T	-0.18673	0.251777	0.459207
chrA10-281958	chrA10	281958	G	T	0.128819	0.25674	0.616419
chrA10-281984	chrA10	281984	T	A	-0.0146817	0.257731	0.954632
chrA10-282039	chrA10	282039	A	C	-0.0768755	0.254819	0.763218
chrA10-282083	chrA10	282083	G	A	-0.185775	0.252165	0.462193
chrA10-282098	chrA10	282098	T	C	-0.13542	0.252903	0.592951
chrA10-282214	chrA10	282214	G	T	-0.0049143	0.251152	0.984409
chrA10-282232	chrA10	282232	A	T	-0.0586381	0.249522	0.814458
chrA10-282246	chrA10	282246	A	G	-0.117558	0.247082	0.634768
chrA10-282381	chrA10	282381	A	G	-0.0435415	0.255122	0.864664
chrA10-282422	chrA10	282422	C	T	-0.144848	0.252914	0.567505
chrA10-282428	chrA10	282428	T	G	-0.166135	0.255269	0.51594
chrA10-282525	chrA10	282525	T	A	-0.0804767	0.260564	0.757766
chrA10-282577	chrA10	282577	G	T	-0.112962	0.252884	0.6556
chrA10-282589	chrA10	282589	T	G	-0.13081	0.247799	0.598187
chrA10-282596	chrA10	282596	C	T	-0.0617911	0.247532	0.803142
chrA10-282604	chrA10	282604	A	G	-0.13081	0.247799	0.598187
chrA10-282623	chrA10	282623	T	A	-0.145873	0.246454	0.554624
chrA10-282758	chrA10	282758	C	G	-0.0686124	0.255684	0.78872
chrA10-282761	chrA10	282761	A	G	0.0616407	0.255843	0.809865
chrA10-283129	chrA10	283129	G	T	0.271213	0.388501	0.485958
chrA10-283194	chrA10	283194	A	G	-0.065806	0.267225	0.805746
chrA10-284636	chrA10	284636	G	T	0.171735	0.304645	0.573601
chrA10-284808	chrA10	284808	A	T	-0.0288389	0.253185	0.909432
chrA10-285020	chrA10	285020	C	T	-0.255923	0.254602	0.316071
chrA10-285116	chrA10	285116	C	T	-0.273762	0.257614	0.289261
chrA10-285592	chrA10	285592	T	C	-0.253365	0.457808	0.580613
chrA10-285656	chrA10	285656	G	A	-0.193508	0.457307	0.672661
chrA10-288172	chrA10	288172	C	T	-0.111443	0.249456	0.655562
chrA10-288221	chrA10	288221	C	T	-0.238758	0.247515	0.33595
chrA10-288247	chrA10	288247	A	G	-0.238758	0.247515	0.33595
chrA10-288386	chrA10	288386	G	A	-0.197895	0.255416	0.439414
chrA10-288974	chrA10	288974	G	A	-0.19376	0.25227	0.443393
chrA10-289306	chrA10	289306	C	A	-0.261415	0.248717	0.294555
chrA10-289643	chrA10	289643	C	T	-0.147851	0.249493	0.554144
chrA10-289806	chrA10	289806	T	C	-0.139701	0.251863	0.579767
chrA10-289846	chrA10	289846	A	T	-0.201382	0.253498	0.427938
chrA10-289868	chrA10	289868	T	C	-0.201382	0.253498	0.427938
chrA10-289884	chrA10	289884	T	A	-0.201382	0.253498	0.427938
chrA10-290061	chrA10	290061	T	C	-0.15801	0.2499	0.527947
chrA10-290076	chrA10	290076	T	A	-0.15801	0.2499	0.527947
chrA10-290137	chrA10	290137	G	A	-0.168074	0.247894	0.498584
chrA10-290142	chrA10	290142	G	A	-0.177973	0.248873	0.475406
chrA10-290329	chrA10	290329	C	A	-0.215014	0.252795	0.39608
chrA10-290549	chrA10	290549	G	C	-0.231199	0.251495	0.359092
chrA10-290586	chrA10	290586	G	A	-0.205515	0.252149	0.416052
chrA10-290599	chrA10	290599	A	G	-0.205515	0.252149	0.416052
chrA10-290613	chrA10	290613	T	C	-0.169272	0.251982	0.502543
chrA10-290757	chrA10	290757	T	C	-0.088654	0.250411	0.723702
chrA10-290775	chrA10	290775	T	A	-0.117125	0.252288	0.642994
chrA10-290847	chrA10	290847	A	G	-0.10694	0.250468	0.669885
chrA10-290920	chrA10	290920	A	G	-0.162311	0.248453	0.514353
chrA10-290950	chrA10	290950	A	G	-0.152256	0.25059	0.544177
chrA10-290961	chrA10	290961	T	A	-0.162311	0.248453	0.514353
chrA10-291026	chrA10	291026	T	C	-0.237361	0.25251	0.348395
chrA10-291041	chrA10	291041	T	G	-0.190482	0.24907	0.445347
chrA10-291198	chrA10	291198	C	T	-0.13088	0.256641	0.610657
chrA10-291711	chrA10	291711	C	T	-0.143255	0.250204	0.567617
chrA10-291854	chrA10	291854	C	A	-0.0857218	0.254308	0.736426
chrA10-291858	chrA10	291858	C	G	-0.0857218	0.254308	0.736426
chrA10-292171	chrA10	292171	T	C	-0.0989681	0.249464	0.692012
chrA10-292351	chrA10	292351	C	G	-0.189161	0.249828	0.449879
chrA10-292389	chrA10	292389	G	C	-0.238419	0.251746	0.344798
chrA10-292416	chrA10	292416	A	G	-0.191935	0.250861	0.445147
chrA10-292439	chrA10	292439	T	A	-0.180383	0.25231	0.475522
chrA10-292442	chrA10	292442	C	T	-0.201486	0.253588	0.427861
chrA10-292548	chrA10	292548	G	T	-0.109623	0.258963	0.672538
chrA10-292808	chrA10	292808	T	C	-0.0660688	0.257412	0.797711
chrA10-292831	chrA10	292831	A	T	-0.135088	0.259351	0.603059
chrA10-292863	chrA10	292863	A	T	-0.0311528	0.25775	0.903925
chrA10-292864	chrA10	292864	T	C	-0.0311528	0.25775	0.903925
chrA10-293267	chrA10	293267	C	A	-0.315144	0.246461	0.202554
chrA10-294208	chrA10	294208	G	A	-0.122688	0.256678	0.633206
chrA10-294511	chrA10	294511	A	G	-0.183918	0.248935	0.460919
chrA10-294527	chrA10	294527	A	C	-0.190884	0.250004	0.446089
chrA10-294655	chrA10	294655	C	A	-0.185903	0.248437	0.455202
chrA10-294754	chrA10	294754	T	C	0.106077	0.255405	0.678364
chrA10-294776	chrA10	294776	T	G	0.0664935	0.255275	0.794774
chrA10-294796	chrA10	294796	C	T	0.0911092	0.252713	0.718852
chrA10-295217	chrA10	295217	T	A	-0.0427588	0.245859	0.862115
chrA10-295221	chrA10	295221	C	A	-0.0427588	0.245859	0.862115
chrA10-295409	chrA10	295409	T	A	-0.294041	0.245283	0.23209
chrA10-297727	chrA10	297727	T	C	-0.00143279	0.275116	0.99585
chrA10-297741	chrA10	297741	T	C	-0.810694	0.510282	0.113769
chrA10-297771	chrA10	297771	C	T	-0.525744	0.463681	0.258272
chrA10-297800	chrA10	297800	G	T	-0.258483	0.275262	0.348888
chrA10-297821	chrA10	297821	A	G	-0.432658	0.444648	0.331761
chrA10-297824	chrA10	297824	A	G	-0.432658	0.444648	0.331761
chrA10-297839	chrA10	297839	G	A	-0.416895	0.449485	0.354834
chrA10-297970	chrA10	297970	C	G	-0.629031	0.587754	0.28586
chrA10-297983	chrA10	297983	G	C	-1.13218	0.610035	0.0649964
chrA10-298001	chrA10	298001	A	C	-0.975439	0.601265	0.106377
chrA10-298023	chrA10	298023	G	A	-0.735696	0.593464	0.216613
chrA10-298577	chrA10	298577	A	G	0.392957	0.501909	0.434636
chrA10-298580	chrA10	298580	C	T	0.392957	0.501909	0.434636
chrA10-298821	chrA10	298821	A	C	-0.124783	0.52797	0.813417
chrA10-298834	chrA10	298834	C	G	-0.184486	0.543813	0.734796
chrA10-298892	chrA10	298892	T	C	0.210465	0.602817	0.72737
chrA10-298893	chrA10	298893	T	C	0.210465	0.602817	0.72737
chrA10-301315	chrA10	301315	A	G	-0.386855	0.2728	0.157785
chrA10-301349	chrA10	301349	C	A	-0.475963	0.267942	0.0772561
chrA10-301455	chrA10	301455	A	G	-0.492578	0.240339	0.0417714
chrA10-301676	chrA10	301676	T	A	-0.257509	0.246193	0.296891
chrA10-301739	chrA10	301739	T	C	-0.127136	0.246145	0.606094
chrA10-301876	chrA10	301876	A	C	-0.150277	0.247577	0.544575
chrA10-311190	chrA10	311190	A	G	-0.234147	0.337682	0.4889
chrA10-314520	chrA10	314520	A	T	0.102978	0.269285	0.702578
chrA10-319802	chrA10	319802	G	A	-0.125798	0.328788	0.702432
chrA10-320734	chrA10	320734	C	T	1.16175	0.443766	0.00955161
chrA10-320738	chrA10	320738	C	T	1.16175	0.443766	0.00955161
chrA10-320759	chrA10	320759	G	A	1.14037	0.461052	0.0142521
chrA10-321001	chrA10	321001	G	A	-0.130039	0.436116	0.765893
chrA10-322670	chrA10	322670	T	G	0.0701262	0.259472	0.787246
chrA10-323377	chrA10	323377	T	G	-0.012266	0.358674	0.972755
chrA10-323522	chrA10	323522	A	G	-0.0943098	0.357557	0.792247
chrA10-323847	chrA10	323847	T	C	-0.142076	0.343148	0.679308
chrA10-323991	chrA10	323991	A	T	-0.116044	0.346041	0.73773
chrA10-324037	chrA10	324037	G	T	-0.116044	0.346041	0.73773
chrA10-324073	chrA10	324073	A	G	0.00671588	0.374537	0.985712
chrA10-324219	chrA10	324219	A	G	-0.106487	0.359682	0.767506
chrA10-324899	chrA10	324899	A	G	-0.351011	0.353992	0.32265
chrA10-325915	chrA10	325915	G	A	-0.177595	0.318896	0.57824
chrA10-326236	chrA10	326236	A	T	0.386327	0.370227	0.298035
chrA10-326251	chrA10	326251	C	A	0.386327	0.370227	0.298035
chrA10-326292	chrA10	326292	T	G	-0.13253	0.337927	0.695356
chrA10-326458	chrA10	326458	A	G	0.25034	0.37003	0.499513
chrA10-326461	chrA10	326461	G	A	0.147021	0.397037	0.71157
chrA10-326587	chrA10	326587	C	T	0.218691	0.41633	0.599993
chrA10-327098	chrA10	327098	G	A	0.0751673	0.369851	0.839165
chrA10-327115	chrA10	327115	A	G	0.0601347	0.360711	0.867772
chrA10-327148	chrA10	327148	T	C	0.0566097	0.369347	0.878347
chrA10-327152	chrA10	327152	G	A	0.0566097	0.369347	0.878347
chrA10-327335	chrA10	327335	G	C	-0.248546	0.340185	0.465901
chrA10-327397	chrA10	327397	A	C	-0.107485	0.350544	0.759461
chrA10-328408	chrA10	328408	A	T	-0.263231	0.367516	0.474711
chrA10-328513	chrA10	328513	A	T	-0.161015	0.339843	0.636187
chrA10-337775	chrA10	337775	T	C	-0.110934	0.320802	0.729869
chrA10-337909	chrA10	337909	G	A	-0.176732	0.319686	0.581022
chrA10-337986	chrA10	337986	C	A	-0.127343	0.313615	0.685159
chrA10-338246	chrA10	338246	T	C	0.0317834	0.303991	0.916839
chrA10-338378	chrA10	338378	T	A	0.0846051	0.317795	0.790351
chrA10-338387	chrA10	338387	C	T	0.182151	0.472507	0.700294
chrA10-338449	chrA10	338449	G	A	0.0030981	0.376609	0.993445
chrA10-338789	chrA10	338789	A	G	0.278409	0.239039	0.245585
chrA10-338798	chrA10	338798	A	C	0.278409	0.239039	0.245585
chrA10-338807	chrA10	338807	T	G	0.278409	0.239039	0.245585
chrA10-338811	chrA10	338811	G	T	0.278409	0.239039	0.245585
chrA10-338832	chrA10	338832	C	T	0.188656	0.237785	0.428532
chrA10-338834	chrA10	338834	G	A	0.188656	0.237785	0.428532
chrA10-338858	chrA10	338858	A	G	0.209953	0.238156	0.379107
chrA10-338892	chrA10	338892	G	T	0.208681	0.23976	0.385184
chrA10-338895	chrA10	338895	G	A	0.208681	0.23976	0.385184
chrA10-338998	chrA10	338998	A	G	-0.264983	0.252426	0.295156
chrA10-339016	chrA10	339016	C	G	-0.267173	0.262089	0.309298
chrA10-339244	chrA10	339244	G	A	0.163989	0.234702	0.485579
chrA10-339256	chrA10	339256	T	C	0.154708	0.238009	0.516463
chrA10-339262	chrA10	339262	A	G	0.154708	0.238009	0.516463
chrA10-339527	chrA10	339527	C	A	-0.146669	0.337597	0.664449
chrA10-339583	chrA10	339583	C	G	0.0942355	0.350153	0.788121
chrA10-339604	chrA10	339604	A	G	0.110821	0.381822	0.771944
chrA10-339724	chrA10	339724	C	T	-0.0016642	0.262752	0.994953
chrA10-339740	chrA10	339740	T	A	0.097569	0.260415	0.708321
chrA10-339783	chrA10	339783	G	A	0.0927723	0.25904	0.720632
chrA10-339835	chrA10	339835	C	T	0.037552	0.259819	0.885233
chrA10-339881	chrA10	339881	C	G	0.0843964	0.255789	0.741801
chrA10-339906	chrA10	339906	G	C	0.0936123	0.258102	0.717232
chrA10-340008	chrA10	340008	A	C	0.0849958	0.281255	0.762826
chrA10-340088	chrA10	340088	G	A	0.167596	0.290434	0.564579
chrA10-340404	chrA10	340404	A	G	0.0359983	0.285006	0.899621
chrA10-340470	chrA10	340470	A	T	0.169774	0.264721	0.522072
chrA10-341089	chrA10	341089	T	C	0.157088	0.273108	0.565838
chrA10-341154	chrA10	341154	C	T	0.207624	0.266749	0.437322
chrA10-341346	chrA10	341346	C	T	-0.0565813	0.263594	0.830266
chrA10-341486	chrA10	341486	A	C	-0.0624887	0.268157	0.815986
chrA10-341606	chrA10	341606	C	A	-0.0461539	0.260106	0.859348
chrA10-341611	chrA10	341611	T	C	-0.0257869	0.265385	0.922694
chrA10-341849	chrA10	341849	A	T	0.00282993	0.264118	0.991462
chrA10-341927	chrA10	341927	C	A	0.0577513	0.267118	0.829061
chrA10-341968	chrA10	341968	T	A	0.134883	0.260451	0.605136
chrA10-341971	chrA10	341971	G	A	0.0870745	0.270533	0.747907
chrA10-342004	chrA10	342004	T	C	0.0870714	0.260524	0.738581
chrA10-342043	chrA10	342043	C	T	0.102064	0.26108	0.696282
chrA10-342229	chrA10	342229	G	C	0.0667978	0.27264	0.806716
chrA10-342416	chrA10	342416	A	G	-0.049219	0.268808	0.854912
chrA10-342713	chrA10	342713	A	T	0.0795768	0.261876	0.761555
chrA10-342722	chrA10	342722	A	T	0.0488382	0.271039	0.857194
chrA10-342725	chrA10	342725	A	G	0.0488382	0.271039	0.857194
chrA10-342880	chrA10	342880	T	G	0.0838686	0.271337	0.757586
chrA10-342882	chrA10	342882	T	G	0.0838686	0.271337	0.757586
chrA10-342900	chrA10	342900	C	T	0.107664	0.273473	0.694245
chrA10-343022	chrA10	343022	T	C	0.0345945	0.263424	0.895655
chrA10-343230	chrA10	343230	C	T	0.0645598	0.261419	0.805204
chrA10-343441	chrA10	343441	G	T	0.0643784	0.263427	0.807191
chrA10-343445	chrA10	343445	C	T	0.0643784	0.263427	0.807191
chrA10-343474	chrA10	343474	T	C	0.0582414	0.263928	0.825583
chrA10-343489	chrA10	343489	G	C	0.160162	0.26166	0.541196
chrA10-343492	chrA10	343492	T	C	0.11841	0.26638	0.657171
chrA10-343512	chrA10	343512	A	T	0.101456	0.266296	0.703634
chrA10-343934	chrA10	343934	T	A	0.378179	0.301059	0.210583
chrA10-343935	chrA10	343935	T	A	0.378179	0.301059	0.210583
chrA10-343978	chrA10	343978	C	T	0.07645	0.300464	0.799428
chrA10-344413	chrA10	344413	G	C	0.274124	0.265291	0.302765
chrA10-344420	chrA10	344420	A	G	0.394983	0.301866	0.192278
chrA10-344444	chrA10	344444	G	A	0.400067	0.306357	0.193154
chrA10-344453	chrA10	344453	A	T	0.400067	0.306357	0.193154
chrA10-344465	chrA10	344465	A	G	0.403041	0.305391	0.188489
chrA10-344468	chrA10	344468	G	A	0.403041	0.305391	0.188489
chrA10-344538	chrA10	344538	A	G	0.401138	0.298889	0.181149
chrA10-344583	chrA10	344583	A	G	0.46352	0.303167	0.127929
chrA10-344648	chrA10	344648	G	T	0.452674	0.310635	0.14668
chrA10-344708	chrA10	344708	C	T	0.35343	0.30706	0.251158
chrA10-344717	chrA10	344717	A	G	0.447198	0.305969	0.145491
chrA10-344739	chrA10	344739	G	C	0.317332	0.299356	0.290453
chrA10-344771	chrA10	344771	A	T	0.101714	0.307071	0.740824
chrA10-344952	chrA10	344952	A	G	0.0520711	0.257953	0.840238
chrA10-345301	chrA10	345301	T	C	0.137359	0.294183	0.641089
chrA10-345540	chrA10	345540	C	G	0.187318	0.302203	0.536098
chrA10-345557	chrA10	345557	A	C	0.187318	0.302203	0.536098
chrA10-345815	chrA10	345815	G	A	0.108716	0.29711	0.714835
chrA10-345832	chrA10	345832	A	T	0.108716	0.29711	0.714835
chrA10-345841	chrA10	345841	A	G	0.108716	0.29711	0.714835
chrA10-346103	chrA10	346103	T	C	0.217192	0.324745	0.504421
chrA10-346227	chrA10	346227	C	A	0.0389865	0.300058	0.896758
chrA10-346284	chrA10	346284	C	A	0.122685	0.305172	0.688116
chrA10-346299	chrA10	346299	A	G	0.154606	0.298028	0.604523
chrA10-346943	chrA10	346943	T	G	0.199304	0.311762	0.523402
chrA10-347017	chrA10	347017	T	A	0.175584	0.314112	0.576823
chrA10-347878	chrA10	347878	G	C	0.24676	0.299385	0.410835
chrA10-348135	chrA10	348135	C	A	0.182626	0.248461	0.463217
chrA10-348394	chrA10	348394	A	G	0.288558	0.642185	0.653695
chrA10-348396	chrA10	348396	C	T	0.288558	0.642185	0.653695
chrA10-348474	chrA10	348474	A	C	-0.301797	0.441522	0.495092
chrA10-349404	chrA10	349404	G	T	-0.534706	0.497832	0.28414
chrA10-349416	chrA10	349416	G	A	-0.469849	0.545401	0.390051
chrA10-349487	chrA10	349487	G	C	-0.17263	0.424671	0.684826
chrA10-349583	chrA10	349583	A	G	-0.167059	0.434553	0.701079
chrA10-349640	chrA10	349640	C	A	-0.26464	0.413175	0.522609
chrA10-349705	chrA10	349705	G	A	0.136524	0.225847	0.546226
chrA10-349944	chrA10	349944	G	T	0.126957	0.226556	0.575873
chrA10-350385	chrA10	350385	A	G	-0.0431858	0.236982	0.855592
chrA10-352926	chrA10	352926	T	A	0.0500473	0.23266	0.82991
chrA10-353003	chrA10	353003	G	A	0.0966632	0.23915	0.686519
chrA10-353006	chrA10	353006	C	A	0.12545	0.238994	0.600252
chrA10-353245	chrA10	353245	A	T	0.0125787	0.233449	0.957085
chrA10-353314	chrA10	353314	T	A	-0.0452436	0.243166	0.852594
chrA10-353398	chrA10	353398	T	C	0.0629594	0.247181	0.79922
chrA10-353544	chrA10	353544	G	A	0.0059123	0.241396	0.980486
chrA10-353618	chrA10	353618	C	A	-0.0557506	0.238658	0.815544
chrA10-353665	chrA10	353665	G	A	0.0365325	0.371897	0.92185
chrA10-353719	chrA10	353719	A	T	-0.0143174	0.378175	0.969839
chrA10-354500	chrA10	354500	T	G	0.0640408	0.260334	0.805949
chrA10-354889	chrA10	354889	T	C	0.175449	0.24649	0.477459
chrA10-355024	chrA10	355024	G	C	0.0131936	0.239783	0.956177
chrA10-355026	chrA10	355026	G	A	0.172098	0.252938	0.497074
chrA10-355080	chrA10	355080	T	G	0.238993	0.33433	0.475575
chrA10-355140	chrA10	355140	C	G	0.228153	0.233346	0.329431
chrA10-355566	chrA10	355566	T	A	0.0926852	0.352943	0.793135
chrA10-355590	chrA10	355590	A	T	-0.0320875	0.237331	0.892594
chrA10-355623	chrA10	355623	A	T	0.0428879	0.249637	0.863775
chrA10-355653	chrA10	355653	A	T	-0.0507295	0.242052	0.834216
chrA10-355661	chrA10	355661	T	C	0.0103389	0.261925	0.968555
chrA10-355670	chrA10	355670	T	A	-0.0507295	0.242052	0.834216
chrA10-355738	chrA10	355738	T	C	0.0300096	0.246857	0.903369
chrA10-355762	chrA10	355762	C	T	0.0450721	0.244373	0.853863
chrA10-355830	chrA10	355830	C	A	0.173147	0.234346	0.460898
chrA10-355862	chrA10	355862	T	C	0.0935018	0.252394	0.711448
chrA10-355887	chrA10	355887	C	A	0.0784641	0.250496	0.754442
chrA10-356122	chrA10	356122	T	A	0.0174403	0.239099	0.941928
chrA10-356466	chrA10	356466	T	C	0.0738715	0.329945	0.823081
chrA10-356492	chrA10	356492	C	T	0.00747305	0.356179	0.983282
chrA10-356731	chrA10	356731	T	G	0.0926852	0.352943	0.793135
chrA10-356770	chrA10	356770	G	T	0.0748112	0.344166	0.828152
chrA10-356778	chrA10	356778	T	G	0.0926852	0.352943	0.793135
chrA10-356832	chrA10	356832	C	A	0.294082	0.331276	0.375799
chrA10-356875	chrA10	356875	C	A	0.0416563	0.263151	0.874388
chrA10-356877	chrA10	356877	T	A	0.0416563	0.263151	0.874388
chrA10-356922	chrA10	356922	C	T	-0.12136	0.23017	0.59862
chrA10-357054	chrA10	357054	G	C	0.0467953	0.295268	0.874242
chrA10-357057	chrA10	357057	A	T	0.0467953	0.295268	0.874242
chrA10-357087	chrA10	357087	C	T	0.120996	0.286166	0.672902
chrA10-357096	chrA10	357096	T	C	0.270255	0.282333	0.339659
chrA10-357144	chrA10	357144	C	T	0.0926852	0.352943	0.793135
chrA10-357168	chrA10	357168	C	T	0.270255	0.282333	0.339659
chrA10-357295	chrA10	357295	T	C	0.0209413	0.301124	0.944629
chrA10-357384	chrA10	357384	A	G	0.0241406	0.234726	0.918192
chrA10-357534	chrA10	357534	C	A	0.274789	0.361396	0.447976
chrA10-357643	chrA10	357643	C	T	0.169682	0.358259	0.636301
chrA10-357652	chrA10	357652	G	T	0.183473	0.263823	0.487621
chrA10-357820	chrA10	357820	A	G	0.128094	0.270002	0.635739
chrA10-357889	chrA10	357889	T	C	0.00102718	0.406382	0.997986
chrA10-357898	chrA10	357898	C	T	0.00102718	0.406382	0.997986
chrA10-357922	chrA10	357922	G	C	0.129636	0.288356	0.653528
chrA10-357980	chrA10	357980	C	T	0.281078	0.284051	0.323648
chrA10-358120	chrA10	358120	C	T	-0.0368715	0.232156	0.873976
chrA10-358319	chrA10	358319	T	G	0.107389	0.277461	0.699154
chrA10-358446	chrA10	358446	G	T	-0.105868	0.324631	0.744691
chrA10-358468	chrA10	358468	G	C	0.215453	0.251948	0.393535
chrA10-358509	chrA10	358509	A	C	-0.0518684	0.308155	0.866509
chrA10-358560	chrA10	358560	T	A	0.222575	0.266418	0.404512
chrA10-358572	chrA10	358572	T	A	0.195138	0.249555	0.43521
chrA10-358635	chrA10	358635	T	C	0.323719	0.254448	0.204827
chrA10-358698	chrA10	358698	T	A	0.250734	0.265283	0.345765
chrA10-358804	chrA10	358804	T	C	0.256531	0.25453	0.314789
chrA10-358837	chrA10	358837	C	G	0.193509	0.257398	0.453097
chrA10-358885	chrA10	358885	G	A	0.432967	0.285143	0.130554
chrA10-358972	chrA10	358972	C	A	0.0467588	0.25275	0.853424
chrA10-358981	chrA10	358981	T	C	0.279239	0.28724	0.332202
chrA10-359086	chrA10	359086	C	T	0.138921	0.258915	0.592198
chrA10-359520	chrA10	359520	A	G	0.189608	0.306293	0.536623
chrA10-359526	chrA10	359526	G	A	0.189608	0.306293	0.536623
chrA10-359550	chrA10	359550	G	T	0.315543	0.283768	0.267538
chrA10-359553	chrA10	359553	T	A	0.315543	0.283768	0.267538
chrA10-359576	chrA10	359576	T	C	0.350781	0.306519	0.253882
chrA10-359687	chrA10	359687	C	A	0.195182	0.274603	0.478084
chrA10-359855	chrA10	359855	C	T	0.0651605	0.438491	0.882024
chrA10-359859	chrA10	359859	C	G	0.410352	0.312141	0.1902
chrA10-361152	chrA10	361152	G	C	0.320233	0.300183	0.287405
chrA10-361250	chrA10	361250	T	C	0.107424	0.282648	0.704319
chrA10-361266	chrA10	361266	C	G	0.104478	0.284923	0.714256
chrA10-361377	chrA10	361377	G	A	0.0558805	0.437835	0.898576
chrA10-361408	chrA10	361408	C	A	0.190416	0.274932	0.489402
chrA10-361609	chrA10	361609	T	C	0.158194	0.277702	0.569578
chrA10-361777	chrA10	361777	G	T	-0.0860648	0.441432	0.845625
chrA10-361786	chrA10	361786	G	C	0.0741672	0.286046	0.795694
chrA10-361924	chrA10	361924	C	A	0.131267	0.279843	0.639548
chrA10-361983	chrA10	361983	T	C	0.141029	0.286058	0.622569
chrA10-361996	chrA10	361996	C	A	-0.0570265	0.76326	0.94052
chrA10-362136	chrA10	362136	T	C	0.34205	0.295723	0.248848
chrA10-362153	chrA10	362153	G	A	0.287153	0.275861	0.299217
chrA10-362238	chrA10	362238	C	A	0.159453	0.274329	0.561755
chrA10-362253	chrA10	362253	C	T	0.127089	0.247769	0.608587
chrA10-362392	chrA10	362392	A	C	0.244293	0.278777	0.381962
chrA10-362428	chrA10	362428	G	T	0.220018	0.306756	0.474099
chrA10-362575	chrA10	362575	C	T	0.189235	0.289901	0.514693
chrA10-362593	chrA10	362593	G	A	0.0655032	0.740491	0.929604
chrA10-362634	chrA10	362634	G	T	0.141579	0.301915	0.639646
chrA10-362650	chrA10	362650	T	C	0.141579	0.301915	0.639646
chrA10-362656	chrA10	362656	C	T	0.141579	0.301915	0.639646
chrA10-362682	chrA10	362682	A	T	0.215113	0.290937	0.460579
chrA10-362694	chrA10	362694	T	A	0.202546	0.290426	0.48639
chrA10-363062	chrA10	363062	G	A	0.382933	0.297526	0.199623
chrA10-363142	chrA10	363142	C	T	-0.316292	0.588207	0.591392
chrA10-363148	chrA10	363148	G	A	0.241789	0.277959	0.385457
chrA10-363166	chrA10	363166	A	T	-0.708273	0.65491	0.280839
chrA10-363170	chrA10	363170	A	G	0.222804	0.533183	0.676506
chrA10-363184	chrA10	363184	T	A	0.385004	0.524029	0.463419
chrA10-363189	chrA10	363189	G	A	0.666081	0.568543	0.242827
chrA10-363283	chrA10	363283	C	A	0.0576011	0.266732	0.829255
chrA10-363294	chrA10	363294	G	T	-0.0144973	0.592144	0.980493
chrA10-363317	chrA10	363317	G	T	0.0668176	0.266359	0.802194
chrA10-363361	chrA10	363361	C	A	0.203943	0.522031	0.696473
chrA10-363374	chrA10	363374	A	G	0.294355	0.545826	0.590316
chrA10-363392	chrA10	363392	A	G	0.256628	0.27601	0.353653
chrA10-363404	chrA10	363404	G	T	0.186635	0.516649	0.718317
chrA10-363412	chrA10	363412	A	C	0.186635	0.516649	0.718317
chrA10-363430	chrA10	363430	A	G	0.267165	0.278652	0.338876
chrA10-363435	chrA10	363435	T	C	0.208336	0.275401	0.450287
chrA10-363448	chrA10	363448	T	A	0.39108	0.671688	0.561091
chrA10-363468	chrA10	363468	G	A	0.21091	0.273446	0.441474
chrA10-363471	chrA10	363471	T	C	0.203943	0.522031	0.696473
chrA10-363514	chrA10	363514	G	T	0.129862	0.275085	0.637405
chrA10-363564	chrA10	363564	T	C	0.225208	0.272376	0.409361
chrA10-363658	chrA10	363658	G	A	0.469423	0.602407	0.436794
chrA10-363662	chrA10	363662	G	T	0.138482	0.270686	0.609521
chrA10-363697	chrA10	363697	A	G	0.211086	0.273288	0.440831
chrA10-363701	chrA10	363701	T	A	0.361904	0.659278	0.583684
chrA10-363719	chrA10	363719	C	T	-0.0725306	0.544194	0.894111
chrA10-363733	chrA10	363733	A	G	0.149976	0.273434	0.583991
chrA10-363758	chrA10	363758	T	G	0.149976	0.273434	0.583991
chrA10-363759	chrA10	363759	G	A	0.151664	0.276609	0.584125
chrA10-363812	chrA10	363812	A	G	0.214069	0.276015	0.438958
chrA10-363819	chrA10	363819	T	C	0.209922	0.276199	0.448164
chrA10-363925	chrA10	363925	C	A	0.144797	0.275244	0.599448
chrA10-363938	chrA10	363938	A	G	0.259023	0.273821	0.34536
chrA10-363950	chrA10	363950	A	G	0.290794	0.287341	0.312804
chrA10-363992	chrA10	363992	C	T	0.321521	0.275028	0.243834
chrA10-364040	chrA10	364040	G	A	0.186513	0.273875	0.496684
chrA10-364052	chrA10	364052	T	A	0.194071	0.271524	0.475632
chrA10-364121	chrA10	364121	T	C	-0.0147003	0.313983	0.962706
chrA10-364124	chrA10	364124	A	T	-0.0147003	0.313983	0.962706
chrA10-364330	chrA10	364330	T	G	0.273836	0.335391	0.415244
chrA10-364342	chrA10	364342	A	T	0.192427	0.275033	0.484994
chrA10-364415	chrA10	364415	C	T	0.23066	0.280083	0.41122
chrA10-364500	chrA10	364500	A	T	0.245387	0.270511	0.365479
chrA10-364638	chrA10	364638	A	C	0.314517	0.27415	0.252708
chrA10-364642	chrA10	364642	G	T	0.314517	0.27415	0.252708
chrA10-364688	chrA10	364688	G	C	0.317373	0.273546	0.247401
chrA10-364732	chrA10	364732	C	T	0.352981	0.275469	0.201605
chrA10-364955	chrA10	364955	G	A	0.396409	0.285068	0.165964
chrA10-365055	chrA10	365055	T	G	0.197108	0.269091	0.46476
chrA10-365093	chrA10	365093	T	C	0.176771	0.269363	0.512445
chrA10-365123	chrA10	365123	C	T	0.162684	0.272162	0.550712
chrA10-365148	chrA10	365148	T	A	0.170633	0.271648	0.530658
chrA10-365183	chrA10	365183	A	C	0.200336	0.268652	0.456754
chrA10-365257	chrA10	365257	G	A	0.160359	0.265763	0.546962
chrA10-365384	chrA10	365384	T	A	0.415269	0.254338	0.104161
chrA10-365402	chrA10	365402	T	C	0.579988	0.26745	0.0313439
chrA10-365431	chrA10	365431	C	A	0.520849	0.265489	0.0512258
chrA10-365534	chrA10	365534	T	C	0.317071	0.265603	0.234038
chrA10-365567	chrA10	365567	C	T	0.327699	0.262553	0.213504
chrA10-365602	chrA10	365602	G	C	0.0850535	0.266152	0.749643
chrA10-365650	chrA10	365650	T	G	0.324127	0.262718	0.218806
chrA10-365730	chrA10	365730	T	C	0.402089	0.267637	0.134646
chrA10-365919	chrA10	365919	T	C	0.274971	0.261532	0.294403
chrA10-365952	chrA10	365952	T	A	0.390475	0.265911	0.143621
chrA10-365964	chrA10	365964	A	G	0.390475	0.265911	0.143621
chrA10-366136	chrA10	366136	G	T	0.383299	0.268045	0.154349
chrA10-366178	chrA10	366178	G	A	0.361656	0.262019	0.16911
chrA10-366237	chrA10	366237	A	T	0.389008	0.263641	0.141711
chrA10-366277	chrA10	366277	C	T	0.460483	0.264549	0.08335
chrA10-366280	chrA10	366280	T	C	0.460483	0.264549	0.08335
chrA10-366331	chrA10	366331	A	G	0.52863	0.265039	0.0475082
chrA10-366343	chrA10	366343	A	T	0.522969	0.262601	0.0478437
chrA10-366372	chrA10	366372	T	C	0.412301	0.262666	0.118137
chrA10-366378	chrA10	366378	A	C	0.412301	0.262666	0.118137
chrA10-366385	chrA10	366385	A	C	0.396763	0.263216	0.13336
chrA10-366431	chrA10	366431	A	T	0.308226	0.264998	0.246221
chrA10-366522	chrA10	366522	T	A	0.0558483	0.367091	0.879238
chrA10-366533	chrA10	366533	C	T	0.36478	0.629265	0.562802
chrA10-366535	chrA10	366535	A	G	0.36478	0.629265	0.562802
chrA10-366577	chrA10	366577	G	A	0.451588	0.671671	0.502178
chrA10-366615	chrA10	366615	G	T	0.377505	0.6699	0.573735
chrA10-366622	chrA10	366622	C	T	0.377505	0.6699	0.573735
chrA10-366643	chrA10	366643	C	T	0.377505	0.6699	0.573735
chrA10-366660	chrA10	366660	T	C	0.386618	0.276474	0.163609
chrA10-366762	chrA10	366762	A	G	0.498082	0.634695	0.433563
chrA10-366790	chrA10	366790	T	C	0.378795	0.666726	0.570602
chrA10-366835	chrA10	366835	T	C	0.397595	0.28795	0.168952
chrA10-366926	chrA10	366926	T	C	0.186418	0.28976	0.520764
chrA10-366946	chrA10	366946	T	C	0.239314	0.702376	0.733686
chrA10-366957	chrA10	366957	C	A	0.126879	0.691003	0.854509
chrA10-367023	chrA10	367023	C	T	0.36409	0.712303	0.609837
chrA10-367046	chrA10	367046	A	G	0.468994	0.311051	0.133256
chrA10-367064	chrA10	367064	T	C	0.492745	0.30891	0.112332
chrA10-367067	chrA10	367067	G	A	0.0990245	0.672709	0.883127
chrA10-367089	chrA10	367089	G	A	0.0952959	0.666079	0.886385
chrA10-367135	chrA10	367135	T	G	0.409071	0.28701	0.155699
chrA10-367136	chrA10	367136	C	T	0.409071	0.28701	0.155699
chrA10-367146	chrA10	367146	G	T	0.271992	0.603797	0.65288
chrA10-367155	chrA10	367155	T	A	0.0596982	0.650796	0.927007
chrA10-367162	chrA10	367162	A	G	0.514754	0.316401	0.105398
chrA10-367220	chrA10	367220	C	A	0.550072	0.294108	0.0629628
chrA10-367259	chrA10	367259	T	C	-0.152158	0.607566	0.802516
chrA10-367294	chrA10	367294	G	A	0.206964	0.660072	0.754205
chrA10-367308	chrA10	367308	C	T	0.206964	0.660072	0.754205
chrA10-367366	chrA10	367366	G	A	0.361795	0.490422	0.461584
chrA10-367372	chrA10	367372	A	G	0.361795	0.490422	0.461584
chrA10-367548	chrA10	367548	T	C	0.0596319	0.290456	0.837552
chrA10-367682	chrA10	367682	T	C	0.222924	0.285233	0.435442
chrA10-367768	chrA10	367768	G	T	0.405065	0.673994	0.548554
chrA10-367803	chrA10	367803	A	G	0.018599	0.636747	0.976728
chrA10-367948	chrA10	367948	C	A	0.707064	0.631953	0.2646
chrA10-367962	chrA10	367962	T	C	0.271082	0.296429	0.361606
chrA10-368033	chrA10	368033	A	T	0.365409	0.380646	0.338278
chrA10-368108	chrA10	368108	T	G	0.197656	0.283773	0.48694
chrA10-368147	chrA10	368147	T	G	0.174642	0.283224	0.538214
chrA10-368150	chrA10	368150	A	G	0.163267	0.646856	0.801002
chrA10-368174	chrA10	368174	T	C	0.13555	0.291969	0.642986
chrA10-368221	chrA10	368221	T	C	0.124614	0.724281	0.863578
chrA10-368292	chrA10	368292	A	G	0.328926	0.731974	0.653672
chrA10-368303	chrA10	368303	T	G	0.328926	0.731974	0.653672
chrA10-368344	chrA10	368344	G	A	0.0890068	0.302666	0.769018
chrA10-368352	chrA10	368352	T	G	0.0890068	0.302666	0.769018
chrA10-368457	chrA10	368457	T	A	0.282073	0.293587	0.33787
chrA10-368567	chrA10	368567	C	G	0.387833	0.300904	0.198986
chrA10-368611	chrA10	368611	A	C	0.146347	0.291937	0.616737
chrA10-368665	chrA10	368665	C	G	0.175912	0.721294	0.807582
chrA10-368753	chrA10	368753	G	A	0.358104	0.733912	0.62615
chrA10-368861	chrA10	368861	T	A	0.484897	0.666996	0.46812
chrA10-368884	chrA10	368884	G	A	0.373281	0.705717	0.597459
chrA10-368887	chrA10	368887	C	A	0.215976	0.287798	0.453907
chrA10-368899	chrA10	368899	G	A	0.373281	0.705717	0.597459
chrA10-368904	chrA10	368904	T	C	0.373281	0.705717	0.597459
chrA10-368921	chrA10	368921	G	C	0.19208	0.650898	0.768237
chrA10-368932	chrA10	368932	A	T	0.172837	0.66087	0.793964
chrA10-368980	chrA10	368980	T	C	0.402284	0.797334	0.614463
chrA10-369247	chrA10	369247	T	A	0.369935	0.27917	0.186705
chrA10-369740	chrA10	369740	T	C	0.60338	0.336525	0.0745511
chrA10-369746	chrA10	369746	A	T	0.397203	0.277752	0.154324
chrA10-369938	chrA10	369938	C	T	0.17555	0.272895	0.520804
chrA10-370123	chrA10	370123	T	G	0.175318	0.275762	0.525691
chrA10-370363	chrA10	370363	T	C	0.36572	0.279096	0.191635
chrA10-370424	chrA10	370424	G	A	0.276078	0.356871	0.440114
chrA10-370436	chrA10	370436	G	T	0.100649	0.278	0.717715
chrA10-370497	chrA10	370497	A	G	0.310206	0.286597	0.280442
chrA10-370525	chrA10	370525	G	A	0.252652	0.292996	0.389596
chrA10-374603	chrA10	374603	A	T	0.0148104	0.239184	0.95069
chrA10-374673	chrA10	374673	C	T	0.158876	0.273329	0.561745
chrA10-374723	chrA10	374723	A	G	0.156757	0.276384	0.57126
chrA10-375068	chrA10	375068	C	G	-0.0105023	0.257699	0.967534
chrA10-375632	chrA10	375632	T	C	0.443068	0.32407	0.173161
chrA10-375989	chrA10	375989	T	C	0.121401	0.255411	0.6351
chrA10-376325	chrA10	376325	A	G	0.541737	0.372463	0.147448
chrA10-376345	chrA10	376345	A	C	0.333964	0.305229	0.275263
chrA10-376395	chrA10	376395	A	T	0.616151	0.274566	0.0259684
chrA10-376481	chrA10	376481	C	A	0.0876648	0.25905	0.735425
chrA10-376561	chrA10	376561	G	T	0.218629	0.2884	0.449336
chrA10-376698	chrA10	376698	G	A	-0.196992	0.436716	0.652444
chrA10-376699	chrA10	376699	G	A	0.324911	0.284704	0.255199
chrA10-376782	chrA10	376782	T	C	0.17492	0.25308	0.490295
chrA10-376806	chrA10	376806	C	T	0.232722	0.254457	0.361559
chrA10-376808	chrA10	376808	T	A	0.127189	0.257152	0.621444
chrA10-377079	chrA10	377079	T	C	0.270258	0.29328	0.357945
chrA10-377084	chrA10	377084	T	C	0.549894	0.348606	0.116348
chrA10-377125	chrA10	377125	G	T	0.504429	0.338179	0.137445
chrA10-377126	chrA10	377126	T	A	0.504429	0.338179	0.137445
chrA10-377139	chrA10	377139	C	T	0.504429	0.338179	0.137445
chrA10-377175	chrA10	377175	G	T	-0.274071	0.324641	0.399591
chrA10-377270	chrA10	377270	A	G	0.296226	0.247882	0.233549
chrA10-377418	chrA10	377418	G	A	0.409213	0.275813	0.139539
chrA10-377513	chrA10	377513	C	G	0.198738	0.252669	0.432512
chrA10-377524	chrA10	377524	T	A	0.363944	0.280845	0.19657
chrA10-377684	chrA10	377684	G	T	0.184386	0.252881	0.466802
chrA10-377712	chrA10	377712	G	A	0.247403	0.29539	0.403326
chrA10-378097	chrA10	378097	G	A	0.0647683	0.23754	0.785406
chrA10-378112	chrA10	378112	C	T	0.0647683	0.23754	0.785406
chrA10-378131	chrA10	378131	G	C	-0.0231848	0.240007	0.923145
chrA10-378133	chrA10	378133	G	A	-0.0231848	0.240007	0.923145
chrA10-378219	chrA10	378219	C	A	0.0192304	0.239139	0.935991
chrA10-378221	chrA10	378221	G	T	0.14559	0.296126	0.623528
chrA10-378230	chrA10	378230	G	T	0.0683925	0.313407	0.827487
chrA10-378641	chrA10	378641	G	A	-0.140791	0.283132	0.619574
chrA10-378692	chrA10	378692	A	C	0.241675	0.296845	0.41657
chrA10-378702	chrA10	378702	G	T	-0.0189659	0.246625	0.938782
chrA10-378923	chrA10	378923	A	G	0.158868	0.246162	0.51945
chrA10-378935	chrA10	378935	A	T	-0.0339315	0.242023	0.888649
chrA10-378970	chrA10	378970	A	T	0.230444	0.242638	0.343434
chrA10-379005	chrA10	379005	C	T	0.237528	0.247142	0.337713
chrA10-379035	chrA10	379035	C	T	0.102212	0.232455	0.660643
chrA10-379036	chrA10	379036	G	A	0.102212	0.232455	0.660643
chrA10-379185	chrA10	379185	C	G	-0.045728	0.318666	0.886047
chrA10-379340	chrA10	379340	C	A	0.177983	0.24264	0.464132
chrA10-379426	chrA10	379426	A	G	0.118118	0.228565	0.605903
chrA10-379670	chrA10	379670	T	C	0.0255873	0.230919	0.911885
chrA10-379772	chrA10	379772	G	T	0.00169711	0.230546	0.994134
chrA10-379829	chrA10	379829	A	G	0.100213	0.227986	0.660753
chrA10-380630	chrA10	380630	G	A	-0.434586	0.304325	0.154908
chrA10-380708	chrA10	380708	G	A	-0.470997	0.302967	0.121685
chrA10-380741	chrA10	380741	G	C	-0.356667	0.311613	0.253806
chrA10-380901	chrA10	380901	C	A	-0.0331549	0.225	0.883007
chrA10-380927	chrA10	380927	G	C	0.0270726	0.229898	0.906382
chrA10-380975	chrA10	380975	G	C	-0.0587635	0.223262	0.792676
chrA10-388934	chrA10	388934	C	T	0.0305586	0.224243	0.891747
chrA10-388990	chrA10	388990	G	A	-0.107102	0.223702	0.632647
chrA10-388996	chrA10	388996	C	A	-0.0173759	0.224839	0.93848
chrA10-389026	chrA10	389026	C	A	-0.00515045	0.224731	0.981739
chrA10-389126	chrA10	389126	G	A	0.0564529	0.225988	0.803005
chrA10-389144	chrA10	389144	G	A	0.0654556	0.226021	0.772435
chrA10-389173	chrA10	389173	A	G	0.101829	0.22453	0.650688
chrA10-389182	chrA10	389182	G	A	-0.126978	0.338808	0.70824
chrA10-389209	chrA10	389209	T	G	-0.271763	0.450977	0.54748
chrA10-389302	chrA10	389302	C	G	0.0100939	0.232419	0.965404
chrA10-389459	chrA10	389459	G	A	0.0604415	0.229335	0.792409
chrA10-389745	chrA10	389745	G	A	0.0158398	0.234916	0.946311
[truncated: 93,278 more rows]
